# Supplementary material for: Genome-Wide SNP Detection, Validation, and Development of an 8K SNP Array for Apple
Source: PLoS One. 2012 Feb 21;7(2):e31745. doi: 10.1371/journal.pone.0031745 (PMC3283661; doi:10.1371/journal.pone.0031745)
Supplement: Table S2 — List of 7867 apple SNPs on the Apple Infinium® II array v1. The NCBI dbSNP accession, location on the ‘Golden Delicious’ genome assembly [11], and source of SNP are indicated. (XLS) [file pone.0031745.s002.xls]

## Sheet: Table S2
SNP marker name	NCBI dbSNP accession	Chromosome	Position on chromosome (bp)	Source
SNP_CT_112151_Lg1_00288_MAF30_MDP0000524001_exon1	475876646	1	112151
SNP_TC_114416_Lg1_00288_MAF20_MDP0000443884_exon1	475876647	1	114416
SNP_AC_121548_Lg1_00288_MAF30_MDP0000151845_exon1	475876648	1	121548
SNP_GA_124604_Lg1_00288_MAF50_MDP0000929646_exon2	475876649	1	124604
SNP_GA_149250_Lg1_00288_MAF20_MDP0000220649_exon1	475876650	1	149250
GDsnp00288	475882256	1	154686	Golden Delicious SNP
SNP_CT_154698_Lg1_00288_MAF50_285078_exon1	475876651	1	154698
SNP_AC_180528_Lg1_00288_MAF40_302606_exon1	475876652	1	180528
SNP_CT_1517756_Lg1_150631_MAF30_150631_exon1	475875741	1	1517756	Candidate gene SNP
SNP_CT_1517899_Lg1_245534_MAF10_245534_exon1	475875742	1	1517899	Candidate gene SNP
GDsnp00370	475882257	1	2754115	Golden Delicious SNP
SNP_CT_2754910_Lg1_00370_MAF10_MDP0000147384_exon7	475876653	1	2754910
SNP_TC_3094248_Lg1_02894_MAF50_285661_exon1	475883413	1	3094248
GDsnp02894	475882258	1	3094441	Golden Delicious SNP
SNP_GA_3099492_Lg1_02894_MAF40_411283_exon1	475876654	1	3099492
SNP_AC_4742654_Lg1_124165_MAF40_124165_exon1	475875743	1	4742654	Candidate gene SNP
SNP_CA_4742681_Lg1_124165_MAF20_124165_exon1	475875744	1	4742681	Candidate gene SNP
SNP_AG_4746500_Lg1_MDP0000213515_MAF40_MDP0000213515_exon1	475875745	1	4746500	Candidate gene SNP
SNP_GA_5228858_Lg1_01826_MAF10_MDP0000281559_exon7	475876655	1	5228858
SNP_CT_5231131_Lg1_01826_MAF50_MDP0000281559_exon3	475876656	1	5231131
SNP_GA_5234401_Lg1_01826_MAF30_MDP0000301847_exon4	475876657	1	5234401
SNP_AG_5237634_Lg1_01826_MAF20_1669688_exon1	475876658	1	5237634
SNP_CT_5244879_Lg1_01826_MAF10_MDP0000153933_exon3	475876659	1	5244879
SNP_AC_5246942_Lg1_01826_MAF20_MDP0000153933_exon2	475876660	1	5246942
GDsnp01826	475882259	1	5262520	Golden Delicious SNP
SNP_CT_5268615_Lg1_01826_MAF40_580938_exon1	475876661	1	5268615
SNP_CT_5273262_Lg1_01826_MAF30_99144_exon1	475883062	1	5273262
SNP_AC_5846218_Lg1_00152_MAF20_MDP0000311299_exon1	475883213	1	5846218
SNP_GT_5848920_Lg1_00152_MAF10_MDP0000935969_exon1	475876662	1	5848920
SNP_GA_5852068_Lg1_00152_MAF20_MDP0000220135_exon3	475876663	1	5852068
SNP_GT_5858356_Lg1_00152_MAF40_MDP0000384677_exon3	475876664	1	5858356
SNP_CT_5860779_Lg1_00152_MAF10_MDP0000483599_exon1	475876665	1	5860779
SNP_TC_5864041_Lg1_00152_MAF30_218788_exon2	475876666	1	5864041
GDsnp00152	475882260	1	5890464	Golden Delicious SNP
SNP_CT_5931882_Lg1_00152_MAF40_MDP0000622920_exon1	475876667	1	5931882
SNP_CT_5940163_Lg1_00152_MAF50_1642197_exon1	475876668	1	5940163
SNP_AG_6128383_Lg1_MDP0000375685_MAF40_MDP0000375685_exon1	475875746	1	6128383	Candidate gene SNP
SNP_TG_6128721_Lg1_MDP0000375685__MDP0000375685_exon1	475875747	1	6128721	Candidate gene SNP
RosBREED_SNP_AG_7249592_Lg1	475884124	1	7249592	GoldenGate validated
SNP_AG_7983432_Lg1_54086_MAF20_54086_exon1	475875748	1	7983432	Candidate gene SNP
GDsnp02428	475882261	1	8773023	Golden Delicious SNP
SNP_AG_8776668_Lg1_02428_MAF20_157084_exon1	475883063	1	8776668
SNP_TC_8781083_Lg1_02428_MAF10_1668209_exon1	475876669	1	8781083
SNP_AC_8789324_Lg1_02428_MAF30_21164_exon1	475876670	1	8789324
SNP_GA_9306351_Lg1_00703_MAF10_7760_exon1	475876671	1	9306351
GDsnp00703	475882262	1	9306901	Golden Delicious SNP
SNP_TC_9308967_Lg1_00703_MAF20_MDP0000292549_exon1	475876672	1	9308967
SNP_AG_9321710_Lg1_00703_MAF40_MDP0000470367_exon2	475876673	1	9321710
SNP_GT_9344783_Lg1_00703_MAF30_74720_exon1	475876674	1	9344783
SNP_TC_9351463_Lg1_00703_MAF20_MDP0000661406_exon4	475876675	1	9351463
SNP_AC_9477198_Lg1_02580_MAF30_1685106_exon1	475876676	1	9477198
SNP_TC_9480954_Lg1_02580_MAF20_1684194_exon5	475876677	1	9480954
SNP_TC_9490105_Lg1_02580_MAF40_282950_exon1	475876678	1	9490105
SNP_AG_9497464_Lg1_02580_MAF40_1622059_exon2	475876679	1	9497464
GDsnp02580	475882263	1	9497827	Golden Delicious SNP
SNP_CT_9505772_Lg1_02580_MAF30_MDP0000570507_exon19	475876680	1	9505772
SNP_CT_9899146_Lg1_RosCOS404_MAF20_1682965_exon1	475876681	1	9899146
SNP_CA_9907051_Lg1_RosCOS404_MAF20_MDP0000384319_exon1	475876682	1	9907051
SNP_TC_9929151_Lg1_RosCOS404_MAF10_1661846_exon1	475876683	1	9929151
SNP_TG_9938879_Lg1_RosCOS404_MAF30_563387_exon1	475876684	1	9938879
SNP_TG_9959217_Lg1_RosCOS404_MAF10_220979_exon2	475883702	1	9959217
SNP_CT_9976748_Lg1_RosCOS404_MAF30_MDP0000188908_exon1	475876685	1	9976748
SNP_TC_9980149_Lg1_RosCOS404_MAF40_MDP0000403248_exon1	475876686	1	9980149
SNP_GA_9983148_Lg1_RosCOS404_MAF40_MDP0000950390_exon1	475876687	1	9983148
SNP_AG_10415756_Lg1_RosCOS3195_MAF30_MDP0000249379_exon3	475876688	1	10415756
SNP_AG_10421935_Lg1_RosCOS3195_MAF20_411069_exon1	475876689	1	10421935
SNP_TG_10424371_Lg1_RosCOS3195_MAF30_64558_exon1	475876690	1	10424371
SNP_TC_10427315_Lg1_RosCOS3195_MAF40_39670_exon1	475876691	1	10427315
SNP_AC_10432319_Lg1_RosCOS3195_MAF40_MDP0000709028_exon2	475876692	1	10432319
SNP_AG_10438643_Lg1_RosCOS3195_MAF50_MDP0000253600_exon1	475876693	1	10438643
SNP_CA_10462856_Lg1_RosCOS3195_MAF20_8220_exon1	475883064	1	10462856
SNP_CA_10465558_Lg1_RosCOS3195_MAF10_1630665_exon1	475876694	1	10465558
SNP_AC_10476695_Lg1_RosCOS3195_MAF10_1682584_exon7	475876695	1	10476695
SNP_AG_11457267_Lg1_01815_MAF20_MDP0000120020_exon9	475876696	1	11457267
SNP_AG_11463412_Lg1_01815_MAF10_1651751_exon2	475876697	1	11463412
SNP_GA_11485470_Lg1_01815_MAF20_864893_exon1	475876698	1	11485470
SNP_AC_11489706_Lg1_01815_MAF40_873112_exon1	475876699	1	11489706
SNP_GA_11499061_Lg1_01815_MAF30_516837_exon4	475876700	1	11499061
SNP_AG_11503910_Lg1_01815_MAF40_1621735_exon8	475883415	1	11503910
GDsnp01815	475882264	1	11506001	Golden Delicious SNP
SNP_AG_11508677_Lg1_01815_MAF50_1661682_exon1	475876701	1	11508677
SNP_CT_11520852_Lg1_01815_MAF10_MDP0000698984_exon2	475876702	1	11520852
SNP_AG_11525428_Lg1_01815_MAF30_1668704_exon1	475883066	1	11525428
SNP_TC_11532952_Lg1_01815_MAF50_1682832_exon5	475876703	1	11532952
SNP_CT_12148172_Lg1_00420_MAF50_MDP0000130704_exon1	475876704	1	12148172
SNP_TC_12162359_Lg1_00420_MAF30_MDP0000205356_exon1	475876705	1	12162359
SNP_GA_12166178_Lg1_00420_MAF10_1645316_exon1	475876706	1	12166178
SNP_GA_12184821_Lg1_00420_MAF20_MDP0000177274_exon3	475876707	1	12184821
GDsnp00420	475882265	1	12194353	Golden Delicious SNP
SNP_CT_12194485_Lg1_00420_MAF40_1648508_exon1	475876708	1	12194485
SNP_AG_12196570_Lg1_00420_MAF40_354796_exon1	475876709	1	12196570
SNP_TC_12215073_Lg1_00420_MAF30_MDP0000660042_exon1	475876710	1	12215073
SNP_TC_12241888_Lg1_00420_MAF10_251348_exon1	475876711	1	12241888
GDsnp02334	475882266	1	12355343	Golden Delicious SNP
SNP_TC_12356741_Lg1_02334_MAF20_1681645_exon3	475876712	1	12356741
SNP_GA_12378938_Lg1_02334_MAF20_563983_exon1	475876713	1	12378938
SNP_TC_12382050_Lg1_02334_MAF40_MDP0000219571_exon3	475883417	1	12382050
SNP_GA_12386057_Lg1_02334_MAF30_1660778_exon2	475876714	1	12386057
SNP_GA_12390423_Lg1_02334_MAF30_1653937_exon6	475876715	1	12390423
SNP_GT_12392481_Lg1_02334_MAF40_1680740_exon1	475876716	1	12392481
RosBREED_SNP_AG_12852476_Lg1	475884124	1	12852476	GoldenGate validated
SNP_AG_13016382_Lg1_01494_MAF20_MDP0000148999_exon1	475876717	1	13016382
SNP_AG_13020370_Lg1_01494_MAF30_752132_exon1	475876718	1	13020370
SNP_GA_13037789_Lg1_01494_MAF30_840712_exon1	475876719	1	13037789
SNP_TC_13041864_Lg1_01494_MAF50_121937_exon1	475876720	1	13041864
SNP_AG_13052151_Lg1_01494_MAF20_MDP0000722943_exon10	475876721	1	13052151
GDsnp01494	475882267	1	13057894	Golden Delicious SNP
SNP_CT_13068176_Lg1_01494_MAF50_MDP0000298776_exon4	475876722	1	13068176
SNP_GA_13093630_Lg1_01494_MAF40_470106_exon1	475876723	1	13093630
SNP_GT_13099646_Lg1_01494_MAF40_464452_exon1	475876724	1	13099646
GDsnp00070	475882268	1	13514638	Golden Delicious SNP
SNP_TG_13974387_Lg1_01889_MAF30_272253_exon1	475876725	1	13974387
SNP_TG_13976934_Lg1_01889_MAF50_38278_exon1	475876726	1	13976934
SNP_GA_13997066_Lg1_01889_MAF30_1645212_exon1	475876727	1	13997066
SNP_CT_14001081_Lg1_01889_MAF20_MDP0000824791_exon1	475876728	1	14001081
SNP_AG_14003645_Lg1_01889_MAF10_43738_exon1	475876729	1	14003645
SNP_TC_14006533_Lg1_01889_MAF20_MDP0000263325_exon3	475876730	1	14006533
GDsnp01889	475882269	1	14018015	Golden Delicious SNP
SNP_TC_14021614_Lg1_01889_MAF10_943892_exon1	475876731	1	14021614
SNP_TG_14148062_Lg1_01058_MAF10_1670627_exon2	475876732	1	14148062
SNP_AG_14154922_Lg1_01058_MAF30_1682312_exon1	475876733	1	14154922
SNP_AG_14158083_Lg1_01058_MAF50_392048_exon1	475883389	1	14158083
SNP_CT_14168438_Lg1_01058_MAF30_89770_exon1	475876734	1	14168438
SNP_TC_14181277_Lg1_01058_MAF10_475083_exon3	475876735	1	14181277
GDsnp01058	475882270	1	14183276	Golden Delicious SNP
SNP_CT_14484104_Lg1_RosCOS2921_MAF40_745486_exon1	475876736	1	14484104
SNP_CT_14486608_Lg1_RosCOS2921_MAF20_638404_exon3	475876737	1	14486608
SNP_CT_14488931_Lg1_RosCOS2921_MAF40_953370_exon2	475876738	1	14488931
SNP_AG_14491130_Lg1_RosCOS2921_MAF30_80360_exon1	475876739	1	14491130
SNP_AC_14497330_Lg1_RosCOS2921_MAF20_1619378_exon3	475876740	1	14497330
SNP_GA_14519247_Lg1_RosCOS2921_MAF50_476406_exon1	475883067	1	14519247
SNP_GA_14521599_Lg1_RosCOS2921_MAF10_382250_exon1	475876741	1	14521599
SNP_AG_14529153_Lg1_RosCOS2921_MAF30_59140_exon1	475883698	1	14529153
SNP_TC_14536936_Lg1_RosCOS2921_MAF50_MDP0000182422_exon3	475876742	1	14536936
SNP_GA_14545022_Lg1_RosCOS2921_MAF10_504165_exon1	475876743	1	14545022
SNP_GA_14651510_Lg1_RosCOS1779_MAF10_MDP0000258977_exon1	475876744	1	14651510
SNP_GT_14657993_Lg1_RosCOS1779_MAF30_MDP0000119296_exon1	475876745	1	14657993
SNP_CT_14662213_Lg1_RosCOS1779_MAF30_MDP0000321450_exon1	475876746	1	14662213
SNP_GT_14685033_Lg1_RosCOS1779_MAF10_1667983_exon1	475876747	1	14685033
SNP_TC_14687444_Lg1_RosCOS1779_MAF20_679337_exon1	475876748	1	14687444
SNP_GA_14692393_Lg1_RosCOS1779_MAF20_696852_exon1	475876749	1	14692393
SNP_TG_14699213_Lg1_RosCOS1779_MAF50_MDP0000321447_exon9	475876750	1	14699213
SNP_CT_14708397_Lg1_RosCOS1779_MAF40_343966_exon1	475876751	1	14708397
SNP_AG_14755288_Lg1_01500_MAF40_MDP0000820420_exon3	475876752	1	14755288
GDsnp01500	475882271	1	14795083	Golden Delicious SNP
SNP_TC_14798027_Lg1_01500_MAF50_67147_exon1	475876753	1	14798027
SNP_GA_14825678_Lg1_01500_MAF10_MDP0000245017_exon3	475876754	1	14825678
SNP_GA_14828864_Lg1_01500_MAF20_MDP0000245016_exon3	475876755	1	14828864
SNP_GA_14833187_Lg1_01500_MAF20_1625667_exon2	475876756	1	14833187
SNP_GA_14836061_Lg1_01500_MAF40_1621531_exon3	475883704	1	14836061
SNP_CT_14841260_Lg1_01500_MAF10_MDP0000540822_exon1	475876757	1	14841260
SNP_GT_14845083_Lg1_01500_MAF30_1624704_exon3	475883419	1	14845083
SNP_TG_15165069_Lg1_MDP0000171153_MAF40_MDP0000171153_exon2	475875749	1	15165069	Candidate gene SNP
SNP_GT_16455193_Lg1_00107_MAF30_475684_exon1	475876758	1	16455193
SNP_TC_16459785_Lg1_00107_MAF20_MDP0000271728_exon4	475883215	1	16459785
SNP_AC_16467823_Lg1_00107_MAF20_MDP0000182344_exon2	475876759	1	16467823
GDsnp01740	475882272	1	16481352	Golden Delicious SNP
SNP_GA_16484919_Lg1_00107_MAF10_MDP0000291837_exon3	475876760	1	16484919
GDsnp00107	475882273	1	16499097	Golden Delicious SNP
SNP_GA_16501559_Lg1_00107_MAF30_1618955_exon2	475876761	1	16501559
SNP_TC_16504943_Lg1_00107_MAF40_883912_exon1	475876762	1	16504943
SNP_AG_16519052_Lg1_00107_MAF10_1644262_exon1	475876763	1	16519052
SNP_TC_16526911_Lg1_00107_MAF40_MDP0000376841_exon1	475876764	1	16526911
SNP_TC_16605968_Lg1_02538_MAF20_1649659_exon1	475876765	1	16605968
SNP_CT_16623809_Lg1_02538_MAF50_MDP0000163421_exon1	475876766	1	16623809
SNP_CT_16626073_Lg1_02538_MAF50_MDP0000518676_exon1	475876767	1	16626073
SNP_TC_16628559_Lg1_02538_MAF40_MDP0000495165_exon1	475876768	1	16628559
SNP_CT_16651305_Lg1_02538_MAF20_341411_exon2	475876769	1	16651305
SNP_CT_16653424_Lg1_02538_MAF40_MDP0000214470_exon2	475876770	1	16653424
GDsnp02538	475882274	1	16654917	Golden Delicious SNP
SNP_TC_16996816_Lg1_MDP0000595715_MAF30_MDP0000595715_exon1	475875750	1	16996816	Candidate gene SNP
SNP_TC_16996869_Lg1_MDP0000595715_MAF30_MDP0000595715_exon1	475875751	1	16996869	Candidate gene SNP
SNP_TC_16997122_Lg1_MDP0000595715_MAF10_MDP0000595715_exon1	475875752	1	16997122	Candidate gene SNP
SNP_TC_16998097_Lg1_MDP0000595715__MDP0000595715_exon1	475875753	1	16998097	Candidate gene SNP
SNP_TC_17230682_Lg1_RosCOS3372_MAF20_514382_exon1	475876771	1	17230682
SNP_AG_17233926_Lg1_RosCOS3372_MAF30_1683554_exon2	475876772	1	17233926
SNP_AG_17236158_Lg1_RosCOS3372_MAF30_45786_exon1	475876773	1	17236158
SNP_GA_17238705_Lg1_RosCOS3372_MAF10_180981_exon1	475876774	1	17238705
SNP_CT_17242135_Lg1_RosCOS3372_MAF20_616940_exon1	475883756	1	17242135
SNP_CT_17245435_Lg1_RosCOS3372_MAF10_1674115_exon1	475883421	1	17245435
SNP_CT_17248573_Lg1_RosCOS3372_MAF40_MDP0000577125_exon3	475883068	1	17248573
SNP_GT_17264077_Lg1_RosCOS3372_MAF50_762097_exon1	475876775	1	17264077
SNP_CT_17266223_Lg1_RosCOS3372_MAF50_1664877_exon2	475876776	1	17266223
SNP_TC_17274400_Lg1_RosCOS3372_MAF40_MDP0000637622_exon1	475876777	1	17274400
SNP_GA_17834990_Lg1_RosCOS3660_MAF20_MDP0000694105_exon1	475876778	1	17834990
SNP_CT_17847470_Lg1_RosCOS3660_MAF20_389966_exon1	475883866	1	17847470
SNP_GT_17869158_Lg1_00440_MAF30_MDP0000190950_exon2	475876779	1	17869158
SNP_TC_17871172_Lg1_00440_MAF30_1636772_exon2	475876780	1	17871172
SNP_CT_17876384_Lg1_00440_MAF10_360249_exon1	475876781	1	17876384
SNP_GA_17878675_Lg1_00440_MAF10_1638976_exon6	475876782	1	17878675
SNP_TG_17880738_Lg1_00440_MAF20_944294_exon1	475876783	1	17880738
SNP_AC_17882923_Lg1_00440_MAF40_1646533_exon1	475876784	1	17882923
SNP_TC_17886905_Lg1_00440_MAF20_MDP0000319069_exon4	475876785	1	17886905
GDsnp00440	475882275	1	17906230	Golden Delicious SNP
SNP_TC_17912183_Lg1_00440_MAF40_1634418_exon1	475876786	1	17912183
SNP_CT_17921038_Lg1_00440_MAF50_527792_exon4	475876787	1	17921038
SNP_AC_17951697_Lg1_00440_MAF50_1683520_exon2	475876788	1	17951697
SNP_GA_18047280_Lg1_01783_MAF20_MDP0000849116_exon2	475876789	1	18047280
SNP_TC_18050463_Lg1_01783_MAF40_MDP0000305454_exon1	475876790	1	18050463
SNP_CT_18052479_Lg1_01783_MAF30_MDP0000250935_exon6	475876791	1	18052479
SNP_GT_18056530_Lg1_01783_MAF30_1629293_exon3	475876792	1	18056530
SNP_GT_18064090_Lg1_01783_MAF50_708296_exon1	475876793	1	18064090
SNP_AG_18067488_Lg1_01783_MAF40_MDP0000211915_exon1	475876794	1	18067488
SNP_TC_18084371_Lg1_01783_MAF20_1683854_exon4	475876795	1	18084371
GDsnp01783	475882276	1	18093626	Golden Delicious SNP
SNP_GA_18093819_Lg1_01783_MAF10_1653849_exon8	475876796	1	18093819
SNP_AC_18100633_Lg1_01783_MAF10_1654448_exon1	475876797	1	18100633
SNP_AC_18695269_Lg1_00183_MAF20_MDP0000404072_exon1	475876798	1	18695269
SNP_CT_18714053_Lg1_00183_MAF10_MDP0000284030_exon7	475876799	1	18714053
GDsnp00183	475882277	1	18716488	Golden Delicious SNP
SNP_AG_18716844_Lg1_00183_MAF10_108132_exon1	475876800	1	18716844
SNP_GT_18719697_Lg1_00183_MAF20_MDP0000284030_exon1	475876801	1	18719697
SNP_GA_18791535_Lg1_02731_MAF40_MDP0000186097_exon1	475876802	1	18791535
SNP_CT_18794918_Lg1_02731_MAF30_1632516_exon5	475876803	1	18794918
SNP_AG_18816224_Lg1_02731_MAF20_834968_exon2	475876804	1	18816224
SNP_GA_18831803_Lg1_02731_MAF30_MDP0000147688_exon19	475876805	1	18831803
SNP_GA_18833863_Lg1_02731_MAF20_1658885_exon5	475876806	1	18833863
GDsnp02731	475882278	1	18836933	Golden Delicious SNP
SNP_CT_18847005_Lg1_02731_MAF10_MDP0000619272_exon1	475876807	1	18847005
GDsnp00250	475882279	1	19125451	Golden Delicious SNP
SNP_AG_20356248_Lg1_328561_MAF40_328561_exon1	475875754	1	20356248	Candidate gene SNP
SNP_TC_20356296_Lg1_328561__328561_exon1	475875755	1	20356296	Candidate gene SNP
SNP_AC_20876072_Lg1_02302_MAF50_MDP0000654179_exon2	475876808	1	20876072
SNP_TC_20915378_Lg1_02302_MAF10_1627650_exon3	475876809	1	20915378
SNP_TG_20917773_Lg1_02302_MAF20_182060_exon1	475876810	1	20917773
GDsnp02302	475882280	1	20918546	Golden Delicious SNP
SNP_GA_20921422_Lg1_02302_MAF20_MDP0000231837_exon1	475876811	1	20921422
SNP_CA_20932465_Lg1_02302_MAF40_MDP0000644193_exon1	475876812	1	20932465
SNP_TC_20951649_Lg1_02302_MAF50_MDP0000470227_exon1	475876813	1	20951649
SNP_GT_21284661_Lg1_02518_MAF20_1650300_exon1	475876814	1	21284661
SNP_TC_21289759_Lg1_02518_MAF20_1636950_exon6	475876815	1	21289759
SNP_AG_21291785_Lg1_02518_MAF30_1687981_exon1	475876816	1	21291785
GDsnp02518	475882281	1	21321306	Golden Delicious SNP
SNP_CA_21327009_Lg1_02518_MAF40_1678261_exon1	475876817	1	21327009
SNP_AG_21363133_Lg1_02518_MAF40_1679684_exon1	475876818	1	21363133
SNP_GA_22525958_Lg1_RosCOS1157_MAF10_677865_exon1	475876819	1	22525958
SNP_TC_22531181_Lg1_RosCOS1157_MAF30_409923_exon1	475876820	1	22531181
SNP_TC_22540597_Lg1_RosCOS1157_MAF50_MDP0000295917_exon1	475876821	1	22540597
SNP_GA_22544298_Lg1_RosCOS1157_MAF50_MDP0000295917_exon5	475876822	1	22544298
SNP_TC_22550553_Lg1_RosCOS1157_MAF10_MDP0000199241_exon1	475876823	1	22550553
SNP_GT_22552929_Lg1_RosCOS1157_MAF30_MDP0000244538_exon2	475876824	1	22552929
SNP_TG_22565017_Lg1_RosCOS1157_MAF20_601265_exon1	475876825	1	22565017
SNP_GA_22567735_Lg1_RosCOS1157_MAF20_1644689_exon11	475876826	1	22567735
SNP_TC_22570796_Lg1_RosCOS1157_MAF40_1644689_exon1	475876827	1	22570796
SNP_TC_22575578_Lg1_RosCOS1157_MAF40_1665191_exon3	475876828	1	22575578
SNP_AG_22846134_Lg1_MdExp7_MAF40_1635125_exon1	475876829	1	22846134	Candidate gene SNP
SNP_AG_22848136_Lg1_MdExp7_MAF50_1687294_exon5	475876830	1	22848136	Candidate gene SNP
SNP_TG_22850659_Lg1_MdExp7_MAF30_MDP0000941903_exon1	475876831	1	22850659	Candidate gene SNP
SNP_TC_22853361_Lg1_MdExp7_MAF20_1670043_exon3	475876832	1	22853361	Candidate gene SNP
SNP_CT_22862141_Lg1_MdExp7_MAF30_1625535_exon1	475876833	1	22862141	Candidate gene SNP
SNP_AG_22864266_Lg1_MdExp7_MAF50_1639944_exon2	475876834	1	22864266	Candidate gene SNP
SNP_GT_22868522_Lg1_MdExp7_MAF40_1631180_exon5	475883423	1	22868522	Candidate gene SNP
SNP_CT_22873181_Lg1_MdExp7_MAF10_413629_exon1	475876835	1	22873181	Candidate gene SNP
SNP_TC_22876616_Lg1_MdExp7_MAF10_MDP0000293286_exon8	475876836	1	22876616	Candidate gene SNP
SNP_GA_22884902_Lg1_MdExp7_MAF20_1667720_exon2	475876837	1	22884902	Candidate gene SNP
SNP_CT_23134240_Lg1_109586__109586_exon1	475875756	1	23134240	Candidate gene SNP
SNP_TC_23899418_Lg1_RosCOS1602_MAF20_MDP0000283296_exon1	475876838	1	23899418
SNP_GA_23901448_Lg1_RosCOS1602_MAF30_MDP0000235263_exon2	475876839	1	23901448
SNP_CT_23903552_Lg1_RosCOS1602_MAF20_MDP0000235263_exon4	475876840	1	23903552
SNP_GA_23907081_Lg1_RosCOS1602_MAF40_MDP0000265342_exon2	475876841	1	23907081
SNP_AG_25675248_Lg1_00087_MAF20_MDP0000250276_exon1	475876842	1	25675248
SNP_CT_25678674_Lg1_00087_MAF20_MDP0000397231_exon1	475876843	1	25678674
SNP_GA_25688049_Lg1_00087_MAF30_1632262_exon1	475876844	1	25688049
SNP_CA_25690200_Lg1_00087_MAF30_1632262_exon3	475876845	1	25690200
SNP_TC_25704096_Lg1_00087_MAF40_1680109_exon1	475876846	1	25704096
SNP_AG_25707185_Lg1_00087_MAF40_1668877_exon3	475876847	1	25707185
GDsnp00087	475882282	1	25720465	Golden Delicious SNP
SNP_CT_25721098_Lg1_00087_MAF10_755773_exon1	475876848	1	25721098
SNP_TC_25729269_Lg1_00087_MAF10_MDP0000374392_exon1	475876849	1	25729269
SNP_CT_25741771_Lg1_00087_MAF50_MDP0000240636_exon1	475876850	1	25741771
SNP_AG_26212028_Lg1_00674_MAF30_MDP0000579910_exon6	475876851	1	26212028
SNP_GT_26214607_Lg1_00674_MAF20_1633690_exon1	475876852	1	26214607
SNP_GT_26223046_Lg1_00674_MAF40_711298_exon1	475876853	1	26223046
SNP_CT_26229758_Lg1_00674_MAF50_74609_exon1	475876854	1	26229758
SNP_CT_26243256_Lg1_00674_MAF20_MDP0000730883_exon1	475876855	1	26243256
SNP_TC_26256055_Lg1_00674_MAF30_968230_exon1	475876856	1	26256055
GDsnp00674	475882283	1	26261889	Golden Delicious SNP
SNP_TG_26262680_Lg1_00674_MAF40_1669479_exon3	475876857	1	26262680
SNP_TC_26287276_Lg1_00674_MAF10_1634016_exon7	475876858	1	26287276
SNP_GA_26714279_Lg1_01228_MAF40_1626564_exon5	475876859	1	26714279
SNP_GA_26726638_Lg1_01228_MAF50_1651849_exon2	475876860	1	26726638
SNP_AG_26729463_Lg1_01228_MAF30_459491_exon1	475876861	1	26729463
GDsnp01228	475882284	1	26731321	Golden Delicious SNP
SNP_AC_26732316_Lg1_01228_MAF20_1641249_exon4	475876862	1	26732316
SNP_GT_26734911_Lg1_01228_MAF50_MDP0000236938_exon8	475876863	1	26734911
SNP_GA_26741011_Lg1_01228_MAF30_53996_exon1	475876864	1	26741011
SNP_AG_26743462_Lg1_01228_MAF20_477610_exon1	475876865	1	26743462
SNP_GA_26750612_Lg1_01228_MAF10_1618257_exon2	475876866	1	26750612
SNP_AC_26758625_Lg1_01228_MAF10_223072_exon1	475876867	1	26758625
SNP_CT_26763910_Lg1_01228_MAF40_855624_exon1	475883868	1	26763910
SNP_AG_27060614_Lg1_01693_MAF40_1665698_exon2	475876868	1	27060614
SNP_CT_27064466_Lg1_01693_MAF20_95538_exon1	475876869	1	27064466
SNP_GA_27072261_Lg1_01693_MAF20_MDP0000165729_exon1	475876870	1	27072261
SNP_AG_27095198_Lg1_01693_MAF30_332314_exon1	475876871	1	27095198
GDsnp01693	475882285	1	27104702	Golden Delicious SNP
SNP_CT_27108076_Lg1_01693_MAF30_172317_exon1	475876872	1	27108076
SNP_AG_27116584_Lg1_01693_MAF50_MDP0000624630_exon1	475876873	1	27116584
SNP_AC_27124099_Lg1_01693_MAF10_MDP0000225224_exon2	475876874	1	27124099
SNP_AC_28113349_Lg1_108136_MAF50_108136_exon1	475875757	1	28113349	Candidate gene SNP
SNP_TC_28113401_Lg1_108136_MAF20_108136_exon1	475875758	1	28113401	Candidate gene SNP
SNP_TC_28113428_Lg1_108136_MAF20_108136_exon1	475875759	1	28113428	Candidate gene SNP
SNP_CT_28113435_Lg1_108136_MAF30_108136_exon1	475875760	1	28113435	Candidate gene SNP
SNP_TC_29120475_Lg1_10005_MAF20_486377_exon2	475876875	1	29120475
GDsnp10005	475882286	1	29122070	Golden Delicious SNP
SNP_CA_29124677_Lg1_10005_MAF10_MDP0000257169_exon2	475876876	1	29124677
SNP_GA_29128835_Lg1_10005_MAF10_326880_exon1	475876877	1	29128835
SNP_CA_29158464_Lg1_10005_MAF40_519911_exon1	475876878	1	29158464
SNP_CT_29163276_Lg1_10005_MAF20_MDP0000660336_exon1	475883217	1	29163276
SNP_TC_29167924_Lg1_10005_MAF30_MDP0000175063_exon5	475876879	1	29167924
SNP_TC_30187688_Lg1_CXE4_MAF10_MDP0000185799_exon6	475876880	1	30187688	Candidate gene SNP
SNP_AC_30192576_Lg1_CXE4_MAF20_1677085_exon1	475876881	1	30192576	Candidate gene SNP
SNP_TC_30200669_Lg1_CXE4_MAF10_1654180_exon1	475876882	1	30200669	Candidate gene SNP
SNP_AG_30206503_Lg1_CXE4_MAF20_1655850_exon1	475876883	1	30206503	Candidate gene SNP
SNP_GA_30217061_Lg1_CXE4_MAF40_MDP0000318149_exon1	475876884	1	30217061	Candidate gene SNP
SNP_CT_30237440_Lg1_CXE4_MAF50_526206_exon1	475883006	1	30237440	Candidate gene SNP
SNP_AC_30246914_Lg1_CXE4_MAF50_MDP0000473154_exon2	475876885	1	30246914	Candidate gene SNP
SNP_AC_30362978_Lg1_00782_MAF40_MDP0000462475_exon1	475876886	1	30362978
SNP_GT_30400236_Lg1_00782_MAF10_1634857_exon1	475876887	1	30400236
SNP_TG_30402626_Lg1_00782_MAF20_MDP0000189893_exon7	475876888	1	30402626
SNP_CA_30410856_Lg1_00782_MAF30_25733_exon1	475876889	1	30410856
GDsnp00782	475882287	1	30411500	Golden Delicious SNP
SNP_CT_30423806_Lg1_00782_MAF20_MDP0000211524_exon4	475876890	1	30423806
SNP_TC_30446117_Lg1_00782_MAF10_679939_exon1	475883425	1	30446117
SNP_CT_30456661_Lg1_00782_MAF50_MDP0000262756_exon4	475876891	1	30456661
SNP_TG_30494893_Lg1_250444_MAF10_250444_exon2	475875761	1	30494893	Candidate gene SNP
SNP_AG_30494924_Lg1_250444__250444_exon2	475875762	1	30494924	Candidate gene SNP
SNP_CT_30494977_Lg1_250444_MAF10_250444_exon2	475875763	1	30494977	Candidate gene SNP
SNP_GA_30495112_Lg1_250444_MAF20_250444_exon2	475875764	1	30495112	Candidate gene SNP
SNP_AC_30590177_Lg1_136617_MAF30_136617_exon1	475875765	1	30590177	Candidate gene SNP
SNP_GA_30649026_Lg1_320448__320448_exon1	475875766	1	30649026	Candidate gene SNP
SNP_AC_30649040_Lg1_320448_MAF20_320448_exon1	475875767	1	30649040	Candidate gene SNP
MdGA20ox1b	475884136	1	31196130	Candidate gene SNP
MdSOC1-like	475884110	1	31335115	Candidate gene SNP
SNP_GA_31359482_Lg1_327822_MAF50_327822_exon5	475875768	1	31359482	Candidate gene SNP
SNP_AG_31359569_Lg1_327822__327822_exon5	475875769	1	31359569	Candidate gene SNP
SNP_AG_31359669_Lg1_327822_MAF10_327822_exon5	475875770	1	31359669	Candidate gene SNP
SNP_AC_31531408_Lg1_327214_MAF30_327214_exon1	475875771	1	31531408	Candidate gene SNP
SNP_GA_31531477_Lg1_327214_MAF40_327214_exon1	475875772	1	31531477	Candidate gene SNP
SNP_GA_31542131_Lg1_327620_MAF10_327620_exon1	475875773	1	31542131	Candidate gene SNP
SNP_AG_31626705_Lg1_00583_MAF40_MDP0000288458_exon4	475876892	1	31626705
SNP_GA_31640395_Lg1_00583_MAF10_1646546_exon1	475876893	1	31640395
SNP_CT_31642444_Lg1_00583_MAF50_178942_exon1	475876894	1	31642444
SNP_AG_31646518_Lg1_00583_MAF50_172845_exon1	475876895	1	31646518
SNP_CT_31657598_Lg1_00583_MAF40_422699_exon1	475883870	1	31657598
SNP_CA_31659789_Lg1_00583_MAF20_422814_exon1	475883872	1	31659789
GDsnp00583	475882288	1	31661465	Golden Delicious SNP
SNP_TC_31666614_Lg1_00583_MAF20_MDP0000628862_exon1	475876896	1	31666614
SNP_GA_31669694_Lg1_00583_MAF30_MDP0000416441_exon2	475876897	1	31669694
SNP_CT_31677129_Lg1_00583_MAF10_1663051_exon3	475876898	1	31677129
SNP_CT_31681861_Lg1_00583_MAF30_1623756_exon3	475876899	1	31681861
MdBFTb	475884087	1	31715446	Candidate gene SNP
SNP_CT_31736133_Lg1_325795_MAF50_325795_exon2	475875774	1	31736133	Candidate gene SNP
SNP_GT_31736288_Lg1_325795_MAF20_325795_exon2	475875775	1	31736288	Candidate gene SNP
SNP_CT_31906385_Lg1_RosCOS2794_MAF20_MDP0000125103_exon1	475876900	1	31906385
SNP_TC_31908584_Lg1_RosCOS2794_MAF20_9091_exon1	475876901	1	31908584
SNP_CT_31941783_Lg1_RosCOS2794_MAF10_1683106_exon1	475876902	1	31941783
SNP_GA_31945251_Lg1_RosCOS2794_MAF40_1665084_exon1	475876903	1	31945251
SNP_CT_31957754_Lg1_RosCOS2794_MAF30_269339_exon1	475876904	1	31957754
SNP_TC_31966353_Lg1_RosCOS2794_MAF50_693575_exon1	475876905	1	31966353
SNP_CT_32019527_Lg1_325484_MAF30_325484_exon2	475875776	1	32019527	Candidate gene SNP
SNP_CT_32108044_Lg1_112417_MAF20_112417_exon1	475875777	1	32108044	Candidate gene SNP
SNP_CT_32108072_Lg1_112417_MAF20_112417_exon1	475875778	1	32108072	Candidate gene SNP
SNP_GA_32108092_Lg1_112417_MAF10_112417_exon1	475875779	1	32108092	Candidate gene SNP
SNP_AC_32108157_Lg1_112417_MAF20_112417_exon1	475875780	1	32108157	Candidate gene SNP
SNP_AG_32748739_Lg1_RosCOS2753_MAF10_520680_exon1	475876906	1	32748739
SNP_GA_32751210_Lg1_RosCOS2753_MAF10_166744_exon1	475876907	1	32751210
SNP_AC_32759762_Lg1_RosCOS2753_MAF40_1681187_exon1	475876908	1	32759762
SNP_TG_32764606_Lg1_RosCOS2753_MAF20_MDP0000224855_exon1	475876909	1	32764606
SNP_TC_32769443_Lg1_RosCOS2753_MAF30_MDP0000220174_exon1	475876910	1	32769443
SNP_GA_32774789_Lg1_RosCOS2753_MAF20_MDP0000128823_exon2	475876911	1	32774789
SNP_CT_32779405_Lg1_RosCOS2753_MAF30_1629797_exon1	475876912	1	32779405
SNP_AG_33087742_Lg1_MDP0000269701_MAF10_MDP0000269701_exon9	475875781	1	33087742	Candidate gene SNP
SNP_GA_33087913_Lg1_MDP0000269701_MAF10_MDP0000269701_exon9	475875782	1	33087913	Candidate gene SNP
SNP_AG_33088710_Lg1_MDP0000269701_MAF50_MDP0000269701_exon10	475875783	1	33088710	Candidate gene SNP
SNP_CT_33088890_Lg1_MDP0000269701_MAF50_MDP0000269701_exon10	475875784	1	33088890	Candidate gene SNP
SNP_CT_33103672_Lg1_MDP0000191854_MAF20_MDP0000191854_exon3	475875785	1	33103672	Candidate gene SNP
RosBREED_SNP_AG_33107321_Lg1	475884124	1	33107321	GoldenGate validated
SNP_GA_33308339_Lg1_01951_MAF30_1625993_exon3	475876913	1	33308339
SNP_CA_33320448_Lg1_01951_MAF30_1671992_exon1	475876914	1	33320448
SNP_CT_33322460_Lg1_01951_MAF10_1639343_exon1	475876915	1	33322460
SNP_AC_33325153_Lg1_01951_MAF10_132337_exon1	475876916	1	33325153
SNP_CT_33333488_Lg1_01951_MAF20_1662644_exon1	475876917	1	33333488
SNP_GA_33339879_Lg1_01951_MAF20_1677469_exon1	475883007	1	33339879
SNP_TC_33350435_Lg1_01951_MAF40_647580_exon2	475876918	1	33350435
GDsnp01951	475882289	1	33353458	Golden Delicious SNP
SNP_CA_33649455_Lg1_01371_MAF30_264245_exon1	475876919	1	33649455
SNP_TC_33651725_Lg1_01371_MAF30_328158_exon1	475876920	1	33651725
SNP_CT_33663934_Lg1_01371_MAF50_328159_exon1	475883069	1	33663934
SNP_GT_33669402_Lg1_01371_MAF50_257342_exon1	475876921	1	33669402
SNP_TC_33674020_Lg1_01371_MAF40_181089_exon1	475883008	1	33674020
SNP_TC_33678768_Lg1_01371_MAF20_250261_exon1	475876922	1	33678768
SNP_AC_33682524_Lg1_01371_MAF20_74867_exon1	475876923	1	33682524
GDsnp01371	475882290	1	33685381	Golden Delicious SNP
SNP_CT_33699826_Lg1_01371_MAF10_MDP0000282836_exon15	475876924	1	33699826
SNP_CA_33707916_Lg1_01371_MAF10_1658573_exon3	475876925	1	33707916
SNP_TC_33792628_Lg1_67264_MAF20_67264_exon3	475875786	1	33792628	Candidate gene SNP
SNP_GA_34174698_Lg1_01678_MAF20_251361_exon1	475876926	1	34174698
SNP_AG_34177973_Lg1_01678_MAF20_MDP0000380605_exon1	475876927	1	34177973
SNP_AG_34190828_Lg1_01678_MAF10_MDP0000272336_exon1	475876928	1	34190828
GDsnp01678	475882291	1	34224548	Golden Delicious SNP
SNP_TC_34226610_Lg1_01678_MAF10_1646222_exon1	475876929	1	34226610
SNP_TC_34242663_Lg1_01678_MAF30_MDP0000552191_exon1	475876930	1	34242663
SNP_CT_34251015_Lg1_01678_MAF30_MDP0000189607_exon2	475876931	1	34251015
SNP_TC_34421998_Lg1_19307__19307_exon2	475875787	1	34421998	Candidate gene SNP
SNP_CT_34436063_Lg1_02371_MAF30_MDP0000238482_exon1	475876932	1	34436063
SNP_TC_34439805_Lg1_02371_MAF40_MDP0000282186_exon3	475876933	1	34439805
SNP_AG_34453757_Lg1_02371_MAF20_MDP0000286439_exon1	475876934	1	34453757
SNP_CT_34470881_Lg1_02371_MAF20_566613_exon1	475876935	1	34470881
SNP_CT_34477128_Lg1_02371_MAF10_1640004_exon3	475876936	1	34477128
GDsnp02371	475882292	1	34482843	Golden Delicious SNP
SNP_TG_34487221_Lg1_02371_MAF10_MDP0000194123_exon7	475883427	1	34487221
SNP_AC_34510440_Lg1_02371_MAF50_1642607_exon7	475876937	1	34510440
SNP_CT_35182610_Lg1_00495_MAF30_209058_exon2	475876938	1	35182610
SNP_AG_35192538_Lg1_00495_MAF30_MDP0000302199_exon5	475876939	1	35192538
SNP_TC_35195077_Lg1_00495_MAF20_MDP0000302199_exon8	475876940	1	35195077
SNP_CT_35197485_Lg1_00495_MAF10_1665417_exon1	475876941	1	35197485
SNP_CT_35199556_Lg1_00495_MAF20_1626251_exon1	475876942	1	35199556
SNP_CT_35202609_Lg1_00495_MAF50_361322_exon1	475876943	1	35202609
SNP_TC_35204643_Lg1_00495_MAF40_1623813_exon2	475876944	1	35204643
GDsnp00495	475882293	1	35210132	Golden Delicious SNP
SNP_CT_35228619_Lg1_00495_MAF10_1639494_exon2	475876945	1	35228619
SNP_TC_35236523_Lg1_00495_MAF40_1666199_exon3	475876946	1	35236523
SNP_CT_35251020_Lg1_00495_MAF50_1650375_exon3	475883002	1	35251020
SNP_CT_35402613_Lg1_02092_MAF40_MDP0000170937_exon1	475883071	1	35402613
SNP_AC_35416832_Lg1_02092_MAF30_1627253_exon2	475876947	1	35416832
SNP_TC_35418876_Lg1_02092_MAF20_MDP0000657537_exon2	475876948	1	35418876
SNP_AG_35422934_Lg1_02092_MAF20_7047_exon1	475876949	1	35422934
SNP_CT_35428600_Lg1_02092_MAF40_1632735_exon1	475876950	1	35428600
SNP_AG_35438925_Lg1_02092_MAF10_493004_exon1	475883059	1	35438925
GDsnp02092	475882294	1	35452103	Golden Delicious SNP
SNP_AG_35457943_Lg1_02092_MAF30_192745_exon1	475876951	1	35457943
SNP_CT_35464563_Lg1_02092_MAF10_1621123_exon3	475876952	1	35464563
SNP_TC_35468899_Lg1_02092_MAF50_138030_exon2	475876953	1	35468899
SNP_GA_35492705_Lg1_02092_MAF50_1666970_exon1	475876954	1	35492705
SNP_TC_35616825_Lg1_MDP0000950316_MAF30_MDP0000950316_exon2	475875788	1	35616825	Candidate gene SNP
SNP_GA_35617576_Lg1_MDP0000950316_MAF20_MDP0000950316_exon3	475875789	1	35617576	Candidate gene SNP
SNP_AC_35618342_Lg1_MDP0000950316_MAF40_MDP0000950316_exon4	475875790	1	35618342	Candidate gene SNP
SNP_TC_35620152_Lg1_MDP0000950316_MAF10_MDP0000950316_exon10	475875791	1	35620152	Candidate gene SNP
SNP_GA_35621874_Lg1_MDP0000950316_MAF20_MDP0000950316_exon17	475875792	1	35621874	Candidate gene SNP
SNP_GA_35787897_Lg1_241489_MAF30_241489_exon1	475875793	1	35787897	Candidate gene SNP
SNP_CA_35939850_Lg1_12966_MAF20_12966_exon1	475875794	1	35939850	Candidate gene SNP
SNP_AC_35939913_Lg1_12966_MAF40_12966_exon1	475875795	1	35939913	Candidate gene SNP
SNP_GA_35939914_Lg1_12966_MAF40_12966_exon1	475875796	1	35939914	Candidate gene SNP
RosBREED_SNP_TC_111521_Lg2	475884124	2	111521	GoldenGate validated
SNP_CT_115045_Lg2_328024_MAF50_328024_exon1	475875797	2	115045	Candidate gene SNP
SNP_CT_115936_Lg2_328024__328024_exon4	475875798	2	115936	Candidate gene SNP
SNP_AC_115951_Lg2_328024_MAF50_328024_exon4	475875799	2	115951	Candidate gene SNP
SNP_TC_1219423_Lg2_00348_MAF20_1649423_exon1	475876955	2	1219423
SNP_TC_1229074_Lg2_01134_MAF10_1625597_exon3	475876956	2	1229074
SNP_CT_1234889_Lg2_01134_MAF20_1633035_exon1	475876957	2	1234889
SNP_CT_1237816_Lg2_01134_MAF20_1625352_exon1	475876958	2	1237816
SNP_AG_1241012_Lg2_01134_MAF30_215646_exon1	475883009	2	1241012
GDsnp00348	475882628	2	1260427	Golden Delicious SNP
SNP_GA_1260672_Lg2_01134_MAF40_1677893_exon1	475876959	2	1260672
SNP_TG_1270705_Lg2_01134_MAF10_484985_exon2	475876960	2	1270705
SNP_CT_1272762_Lg2_01134_MAF50_617054_exon1	475876961	2	1272762
GDsnp01134	475882629	2	1273320	Golden Delicious SNP
SNP_GA_1278998_Lg2_01134_MAF30_MDP0000233214_exon4	475876962	2	1278998
SNP_GA_1285091_Lg2_01134_MAF50_864622_exon1	475876963	2	1285091
SNP_GA_1310697_Lg2_01134_MAF40_54906_exon1	475883429	2	1310697
SNP_AC_1552587_Lg2_snpCO903605_MAF30_1674520_exon1	475876964	2	1552587
SNP_TG_1555360_Lg2_snpCO903605_MAF20_1677573_exon2	475883431	2	1555360
SNP_AG_1557630_Lg2_snpCO903605_MAF40_MDP0000631295_exon3	475876965	2	1557630
SNP_TC_1576685_Lg2_snpCO903605_MAF20_MDP0000404835_exon2	475876966	2	1576685
snpCO903605	475892143	2	1582965	Golden Delicious SNP
SNP_TC_1588425_Lg2_snpCO903605_MAF30_1630651_exon1	475876967	2	1588425
SNP_GA_1590717_Lg2_snpCO903605_MAF50_26379_exon3	475876968	2	1590717
SNP_TC_1597267_Lg2_snpCO903605_MAF50_MDP0000303518_exon2	475876969	2	1597267
SNP_CA_1599366_Lg2_snpCO903605_MAF40_MDP0000303518_exon5	475876970	2	1599366
SNP_CT_1606574_Lg2_snpCO903605_MAF10_99551_exon1	475876971	2	1606574
SNP_AG_1869486_Lg2_01735_MAF20_477197_exon1	475876972	2	1869486
SNP_AC_1873474_Lg2_01735_MAF20_MDP0000289720_exon10	475876973	2	1873474
SNP_GT_1877053_Lg2_01735_MAF40_554134_exon1	475876974	2	1877053
SNP_TC_1879153_Lg2_01735_MAF30_MDP0000516949_exon1	475876975	2	1879153
SNP_TG_1904567_Lg2_01735_MAF30_710770_exon1	475876976	2	1904567
GDsnp01735	475882631	2	1905345	Golden Delicious SNP
SNP_AG_1908444_Lg2_01735_MAF50_979810_exon1	475876977	2	1908444
SNP_TC_1910740_Lg2_01735_MAF10_458777_exon1	475876978	2	1910740
SNP_AG_1923352_Lg2_01735_MAF40_332402_exon1	475876979	2	1923352
SNP_TG_1926287_Lg2_01735_MAF50_1659427_exon1	475876980	2	1926287
SNP_AG_1939660_Lg2_AAT1_MAF40_MDP0000145727_exon4	475876981	2	1939660	Candidate gene SNP
SNP_GA_1952049_Lg2_AAT1_MAF20_1688633_exon1	475876982	2	1952049	Candidate gene SNP
SNP_GA_1958621_Lg2_AAT1_MAF20_1677156_exon1	475876983	2	1958621	Candidate gene SNP
SNP_CA_1964290_Lg2_AAT1_MAF30_MDP0000307571_exon2	475883073	2	1964290	Candidate gene SNP
SNP_CA_1966785_Lg2_AAT1_MAF30_262653_exon1	475876984	2	1966785	Candidate gene SNP
SNP_GA_1979331_Lg2_AAT1_MAF50_MDP0000307573_exon4	475876985	2	1979331	Candidate gene SNP
SNP_GA_2024247_Lg2_AAT1_MAF50_1670831_exon1	475876986	2	2024247	Candidate gene SNP
SNP_AC_2393544_Lg2_01565_MAF30_269285_exon2	475876987	2	2393544
SNP_CT_2397172_Lg2_01565_MAF20_538704_exon1	475876988	2	2397172
SNP_CT_2404833_Lg2_01565_MAF20_475791_exon2	475876989	2	2404833
SNP_GA_2408882_Lg2_01565_MAF40_MDP0000189794_exon1	475876990	2	2408882
SNP_GA_2411996_Lg2_01565_MAF10_622363_exon1	475876991	2	2411996
SNP_CT_2425858_Lg2_01565_MAF50_1673213_exon1	475876992	2	2425858
SNP_CT_2430550_Lg2_01565_MAF10_MDP0000303326_exon1	475876993	2	2430550
GDsnp01565	475882632	2	2436335	Golden Delicious SNP
SNP_GA_2437723_Lg2_01565_MAF30_447590_exon1	475883932	2	2437723
SNP_CT_2466886_Lg2_00959_MAF20_MDP0000210239_exon5	475876994	2	2466886
SNP_TG_2481226_Lg2_00959_MAF30_265584_exon1	475883219	2	2481226
SNP_CA_2484201_Lg2_00959_MAF10_452824_exon1	475876995	2	2484201
SNP_TG_2487461_Lg2_00959_MAF20_35333_exon1	475876996	2	2487461
SNP_GA_2490535_Lg2_00959_MAF40_MDP0000189221_exon3	475876997	2	2490535
SNP_AC_2495581_Lg2_00959_MAF50_766824_exon1	475876998	2	2495581
SNP_GA_2504650_Lg2_00959_MAF30_MDP0000305192_exon3	475876999	2	2504650
GDsnp00959	475882633	2	2504998	Golden Delicious SNP
SNP_CT_2514495_Lg2_00959_MAF10_1653832_exon3	475877000	2	2514495
SNP_AG_2532606_Lg2_00959_MAF40_158655_exon2	475877001	2	2532606
SNP_CT_2607533_Lg2_226032_MAF30_226032_exon1	475875800	2	2607533	Candidate gene SNP
SNP_AG_2909242_Lg2_RosCOS2955_MAF40_609985_exon1	475877002	2	2909242
SNP_GA_2912144_Lg2_RosCOS2955_MAF50_MDP0000933335_exon2	475877003	2	2912144
SNP_CT_2916981_Lg2_RosCOS2955_MAF50_MDP0000565228_exon1	475877004	2	2916981
SNP_CA_2951030_Lg2_RosCOS2955_MAF10_940098_exon1	475877005	2	2951030
SNP_CA_2961097_Lg2_RosCOS2955_MAF10_1621351_exon3	475877006	2	2961097
SNP_TG_2987146_Lg2_RosCOS2955_MAF20_1632390_exon5	475877007	2	2987146
SNP_GA_2995367_Lg2_RosCOS2955_MAF20_1629016_exon2	475877008	2	2995367
SNP_AG_3243976_Lg2_RosCOS1998_MAF20_MDP0000162833_exon1	475877009	2	3243976
SNP_TC_3246218_Lg2_RosCOS1998_MAF10_476703_exon4	475877010	2	3246218
SNP_GT_3252639_Lg2_RosCOS1998_MAF10_445039_exon1	475877011	2	3252639
SNP_AG_3257068_Lg2_RosCOS1998_MAF20_110688_exon1	475877012	2	3257068
SNP_CT_3273690_Lg2_RosCOS1998_MAF30_67740_exon1	475877013	2	3273690
SNP_GA_3282905_Lg2_RosCOS1998_MAF50_525785_exon1	475877014	2	3282905
SNP_CA_3287157_Lg2_RosCOS1998_MAF40_472312_exon1	475877015	2	3287157
SNP_GA_3291297_Lg2_RosCOS1998_MAF40_43281_exon1	475877016	2	3291297
SNP_TC_3303584_Lg2_RosCOS1998_MAF30_1632534_exon4	475877017	2	3303584
SNP_GA_3307093_Lg2_RosCOS1998_MAF50_MDP0000222416_exon8	475877018	2	3307093
SNP_AC_3413370_Lg2_01641_MAF50_MDP0000608550_exon1	475877019	2	3413370
SNP_CT_3420282_Lg2_01641_MAF40_1669340_exon1	475877020	2	3420282
SNP_AG_3425722_Lg2_01641_MAF20_1660502_exon2	475877021	2	3425722
SNP_GA_3428296_Lg2_01641_MAF50_MDP0000244230_exon9	475877022	2	3428296
SNP_AC_3435372_Lg2_01641_MAF30_1637004_exon3	475877023	2	3435372
SNP_TG_3437558_Lg2_01641_MAF20_1641991_exon1	475877024	2	3437558
GDsnp01641	475882634	2	3462833	Golden Delicious SNP
SNP_AG_3463154_Lg2_01641_MAF30_MDP0000943030_exon1	475877025	2	3463154
SNP_GA_3465194_Lg2_01641_MAF10_807954_exon2	475877026	2	3465194
SNP_AG_3504862_Lg2_01641_MAF40_207389_exon1	475877027	2	3504862
SNP_CT_3582415_Lg2_127453_MAF50_127453_exon1	475875801	2	3582415	Candidate gene SNP
SNP_AG_3582428_Lg2_127453_MAF40_127453_exon1	475875802	2	3582428	Candidate gene SNP
SNP_GT_3742841_Lg2_226115_MAF20_226115_exon1	475875803	2	3742841	Candidate gene SNP
SNP_CT_3743081_Lg2_226115_MAF20_226115_exon1	475875804	2	3743081	Candidate gene SNP
SNP_CT_3753597_Lg2_127385__127385_exon2	475875805	2	3753597	Candidate gene SNP
SNP_TG_4005294_Lg2_01476_MAF40_523737_exon1	475877028	2	4005294
SNP_GA_4009069_Lg2_01476_MAF50_519310_exon1	475883433	2	4009069
SNP_GT_4012052_Lg2_01476_MAF30_143988_exon1	475883435	2	4012052
SNP_GT_4015212_Lg2_01476_MAF20_795360_exon1	475877029	2	4015212
SNP_GA_4023123_Lg2_01476_MAF20_512064_exon1	475877030	2	4023123
SNP_AG_4025888_Lg2_01476_MAF10_203524_exon1	475877031	2	4025888
SNP_TC_4030165_Lg2_01476_MAF50_MDP0000298759_exon1	475877032	2	4030165
SNP_TC_4045153_Lg2_01476_MAF40_MDP0000283610_exon27	475877033	2	4045153
SNP_GA_4048746_Lg2_01476_MAF30_336678_exon1	475877034	2	4048746
GDsnp01476	475882635	2	4053400	Golden Delicious SNP
SNP_CA_4085993_Lg2_01476_MAF10_MDP0000283614_exon4	475877035	2	4085993
SNP_TC_4160769_Lg2_00203_MAF20_MDP0000723534_exon4	475877036	2	4160769
SNP_TC_4170859_Lg2_00203_MAF40_1650517_exon1	475883221	2	4170859
SNP_CT_4173601_Lg2_00203_MAF20_405292_exon1	475877037	2	4173601
SNP_AG_4176344_Lg2_00203_MAF50_1638544_exon5	475877038	2	4176344
SNP_CA_4183020_Lg2_00203_MAF40_1638035_exon3	475883075	2	4183020
SNP_GA_4194273_Lg2_00203_MAF30_436930_exon1	475877039	2	4194273
GDsnp00203	475882636	2	4208469	Golden Delicious SNP
SNP_CT_4208917_Lg2_00203_MAF10_1658924_exon5	475877040	2	4208917
SNP_GA_4215730_Lg2_00203_MAF30_1629274_exon2	475877041	2	4215730
SNP_AG_4227094_Lg2_00203_MAF50_MDP0000251579_exon2	475877042	2	4227094
SNP_TG_4243315_Lg2_00203_MAF10_1663560_exon1	475877043	2	4243315
SNP_CT_4326366_Lg2_01945_MAF50_1633451_exon1	475877044	2	4326366
SNP_CT_4328900_Lg2_01945_MAF30_MDP0000137471_exon4	475877045	2	4328900
SNP_TC_4335862_Lg2_01945_MAF40_MDP0000281368_exon1	475877046	2	4335862
SNP_GA_4338377_Lg2_01945_MAF10_MDP0000581276_exon1	475877047	2	4338377
SNP_GT_4340866_Lg2_01945_MAF20_MDP0000457988_exon1	475877048	2	4340866
SNP_TG_4345275_Lg2_01945_MAF40_888400_exon1	475877049	2	4345275
SNP_GA_4352570_Lg2_01945_MAF50_MDP0000276088_exon7	475877050	2	4352570
SNP_CT_4355384_Lg2_01945_MAF20_504546_exon2	475877051	2	4355384
GDsnp01945	475882637	2	4371038	Golden Delicious SNP
SNP_GA_4373183_Lg2_01945_MAF10_1634079_exon4	475877052	2	4373183
SNP_GT_4388357_Lg2_01945_MAF30_1654996_exon1	475877053	2	4388357
SNP_CA_4395205_Lg2_RosCOS2816_MAF20_583453_exon1	475877054	2	4395205
SNP_CT_4403250_Lg2_RosCOS2816_MAF30_1637704_exon1	475877055	2	4403250
SNP_AG_4411200_Lg2_RosCOS2816_MAF20_176823_exon1	475882962	2	4411200
SNP_TC_4417988_Lg2_RosCOS2816_MAF10_1681929_exon2	475877056	2	4417988
SNP_CT_4429776_Lg2_RosCOS2816_MAF30_MDP0000917574_exon1	475877057	2	4429776
SNP_CT_4445083_Lg2_RosCOS2816_MAF50_1649480_exon3	475877058	2	4445083
SNP_TG_4447645_Lg2_RosCOS2816_MAF10_261451_exon1	475877059	2	4447645
SNP_GA_4455017_Lg2_RosCOS2816_MAF40_1677048_exon1	475883077	2	4455017
SNP_CT_4474810_Lg2_RosCOS2816_MAF40_1646615_exon4	475877060	2	4474810
SNP_GA_4554201_Lg2_MDP0000519575_MAF20_MDP0000519575_exon1	475875806	2	4554201	Candidate gene SNP
SNP_AG_4554235_Lg2_MDP0000519575_MAF20_MDP0000519575_exon1	475875807	2	4554235	Candidate gene SNP
SNP_GA_4554250_Lg2_MDP0000519575_MAF40_MDP0000519575_exon1	475875808	2	4554250	Candidate gene SNP
SNP_GA_4554251_Lg2_MDP0000519575_MAF30_MDP0000519575_exon1	475875809	2	4554251	Candidate gene SNP
SNP_TG_4846609_Lg2_RosCOS3565_MAF50_1637545_exon2	475877061	2	4846609
SNP_CT_4849106_Lg2_RosCOS3565_MAF10_1655186_exon1	475877062	2	4849106
SNP_AC_4851487_Lg2_RosCOS3565_MAF20_1640666_exon1	475877063	2	4851487
SNP_GT_4854431_Lg2_RosCOS3565_MAF10_MDP0000222804_exon4	475883437	2	4854431
SNP_AC_4873695_Lg2_RosCOS3565_MAF30_1663792_exon1	475883706	2	4873695
SNP_GA_4895867_Lg2_RosCOS3565_MAF20_MDP0000203071_exon11	475877064	2	4895867
SNP_AG_4898009_Lg2_RosCOS3565_MAF30_1685164_exon4	475877065	2	4898009
SNP_GT_4923623_Lg2_RosCOS3565_MAF40_1644877_exon3	475877066	2	4923623
SNP_CA_4926338_Lg2_RosCOS3565_MAF40_1675500_exon1	475877067	2	4926338
SNP_AG_5035711_Lg2_00077_MAF30_MDP0000310571_exon2	475877068	2	5035711
SNP_CT_5038342_Lg2_00077_MAF20_MDP0000272081_exon2	475877069	2	5038342
SNP_CT_5040432_Lg2_00077_MAF30_MDP0000310571_exon7	475877070	2	5040432
SNP_AC_5064469_Lg2_00077_MAF50_MDP0000265408_exon2	475877071	2	5064469
SNP_TC_5068386_Lg2_00077_MAF20_1634690_exon18	475877072	2	5068386
SNP_GA_5074647_Lg2_00077_MAF40_1649337_exon1	475877073	2	5074647
GDsnp00077	475882638	2	5082987	Golden Delicious SNP
SNP_GA_5083524_Lg2_00077_MAF10_1657011_exon1	475877074	2	5083524
SNP_GA_5087209_Lg2_00077_MAF10_1643409_exon2	475877075	2	5087209
SNP_AC_5104584_Lg2_00077_MAF40_1653806_exon1	475883223	2	5104584
SNP_TC_5299741_Lg2_00158_MAF20_1652873_exon2	475877076	2	5299741
SNP_GT_5301976_Lg2_00158_MAF30_1651485_exon5	475877077	2	5301976
SNP_TC_5310423_Lg2_00158_MAF20_190042_exon1	475877078	2	5310423
SNP_CT_5314728_Lg2_00158_MAF30_1667717_exon1	475883758	2	5314728
SNP_AC_5318639_Lg2_00158_MAF50_1632963_exon1	475877079	2	5318639
SNP_TG_5322830_Lg2_00158_MAF10_711170_exon1	475877080	2	5322830
SNP_AG_5329429_Lg2_00158_MAF40_MDP0000602219_exon1	475877081	2	5329429
SNP_AG_5332393_Lg2_00158_MAF40_MDP0000240428_exon1	475877082	2	5332393
SNP_GA_5335844_Lg2_00158_MAF50_MDP0000223169_exon3	475877083	2	5335844
SNP_TC_5370279_Lg2_00158_MAF10_MDP0000276264_exon1	475877084	2	5370279
SNP_AC_5857401_Lg2_01663_MAF20_1664214_exon3	475877085	2	5857401
SNP_CT_5859464_Lg2_01663_MAF40_1659846_exon2	475877086	2	5859464
SNP_CT_5864957_Lg2_01663_MAF20_MDP0000321546_exon2	475877087	2	5864957
SNP_GT_5868090_Lg2_01663_MAF40_265196_exon1	475877088	2	5868090
SNP_TG_5875405_Lg2_01663_MAF50_MDP0000137803_exon1	475877089	2	5875405
GDsnp01663	475882639	2	5907332	Golden Delicious SNP
SNP_GA_5926620_Lg2_01663_MAF30_1632302_exon1	475877090	2	5926620
SNP_CA_5929140_Lg2_01663_MAF30_MDP0000144357_exon3	475877091	2	5929140
SNP_GA_5931646_Lg2_01663_MAF10_144193_exon1	475877092	2	5931646
SNP_CT_6261234_Lg2_00308_MAF40_MDP0000292425_exon4	475877093	2	6261234
SNP_CT_6263352_Lg2_00308_MAF30_MDP0000292425_exon1	475883225	2	6263352
SNP_CT_6266265_Lg2_00308_MAF40_1675094_exon1	475877094	2	6266265
SNP_GT_6275174_Lg2_00308_MAF20_1659041_exon1	475877095	2	6275174
SNP_GA_6283246_Lg2_00308_MAF30_1668556_exon1	475877096	2	6283246
SNP_TG_6290792_Lg2_00308_MAF20_596831_exon1	475877097	2	6290792
GDsnp00308	475882640	2	6305841	Golden Delicious SNP
SNP_AG_6306962_Lg2_00308_MAF50_1623248_exon5	475877098	2	6306962
SNP_CT_6316972_Lg2_00308_MAF10_1643944_exon2	475877099	2	6316972
SNP_AG_6321450_Lg2_00308_MAF50_1632382_exon1	475877100	2	6321450
SNP_TC_6332531_Lg2_00308_MAF10_11785_exon1	475877101	2	6332531
SNP_AG_6411601_Lg2_MDP0000290496_MAF40_MDP0000290496_exon1	475875810	2	6411601	Candidate gene SNP
SNP_CT_6466363_Lg2_01162_MAF20_484253_exon1	475877102	2	6466363
SNP_CT_6473341_Lg2_01162_MAF40_1639321_exon2	475877103	2	6473341
SNP_CA_6477411_Lg2_01162_MAF20_147931_exon1	475877104	2	6477411
SNP_CT_6482710_Lg2_01162_MAF10_MDP0000231672_exon7	475877105	2	6482710
SNP_CT_6485761_Lg2_01162_MAF10_1643263_exon6	475877106	2	6485761
SNP_CT_6495050_Lg2_01162_MAF30_1680540_exon1	475877107	2	6495050
SNP_AG_6499131_Lg2_01162_MAF30_862418_exon1	475877108	2	6499131
GDsnp01162	475882641	2	6513950	Golden Delicious SNP
SNP_TC_6522059_Lg2_01162_MAF50_MDP0000125143_exon6	475877109	2	6522059
SNP_TC_6567574_Lg2_00333_MAF20_MDP0000881125_exon1	475883439	2	6567574
SNP_TG_6570982_Lg2_00333_MAF20_636741_exon1	475877110	2	6570982
SNP_GA_6573609_Lg2_00333_MAF30_220959_exon1	475877111	2	6573609
SNP_GA_6579710_Lg2_00333_MAF30_1628689_exon3	475877112	2	6579710
SNP_AG_6587144_Lg2_00333_MAF10_1626861_exon2	475877113	2	6587144
SNP_TC_6597883_Lg2_00333_MAF10_1627535_exon2	475877114	2	6597883
SNP_GA_6610575_Lg2_00333_MAF50_397019_exon1	475883227	2	6610575
SNP_AG_6616886_Lg2_00333_MAF50_1688429_exon1	475877115	2	6616886
GDsnp00333	475882642	2	6617212	Golden Delicious SNP
SNP_GA_6632118_Lg2_00333_MAF40_MDP0000229589_exon1	475877116	2	6632118
SNP_AG_6725392_Lg2_01549_MAF20_1671501_exon1	475877117	2	6725392
SNP_AG_6727684_Lg2_01549_MAF50_1674193_exon2	475877118	2	6727684
SNP_AC_6731200_Lg2_01549_MAF20_MDP0000135135_exon12	475877119	2	6731200
SNP_AG_6733213_Lg2_01549_MAF10_1640812_exon4	475877120	2	6733213
SNP_TC_6735528_Lg2_01549_MAF50_1636434_exon2	475877121	2	6735528
SNP_CT_6742332_Lg2_01549_MAF30_553488_exon3	475877122	2	6742332
SNP_GA_6755598_Lg2_01549_MAF30_842423_exon1	475877123	2	6755598
SNP_CT_6776775_Lg2_01549_MAF40_980062_exon1	475877124	2	6776775
SNP_TC_6779066_Lg2_01549_MAF40_596435_exon2	475877125	2	6779066
SNP_AG_6797491_Lg2_01549_MAF10_MDP0000249190_exon5	475877126	2	6797491
SNP_TC_6958617_Lg2_RosCOS1581_MAF50_MDP0000284715_exon2	475877127	2	6958617
SNP_GA_6960685_Lg2_RosCOS1581_MAF20_MDP0000284715_exon3	475877128	2	6960685
SNP_TC_6963343_Lg2_RosCOS1581_MAF20_816797_exon1	475877129	2	6963343
SNP_CT_6991924_Lg2_RosCOS1581_MAF10_338430_exon6	475877130	2	6991924
SNP_CT_6995367_Lg2_RosCOS1581_MAF10_1664929_exon1	475877131	2	6995367
SNP_TC_7003348_Lg2_RosCOS1581_MAF30_409980_exon1	475877132	2	7003348
SNP_GT_7010424_Lg2_RosCOS1581_MAF30_395057_exon1	475877133	2	7010424
SNP_TC_7019549_Lg2_RosCOS1581_MAF50_1687020_exon1	475877134	2	7019549
SNP_GA_7035308_Lg2_RosCOS1581_MAF40_MDP0000785754_exon1	475877135	2	7035308
SNP_CT_7056995_Lg2_RosCOS1581_MAF40_1648387_exon1	475883708	2	7056995
SNP_GA_7211402_Lg2_00505_MAF40_1655266_exon1	475877136	2	7211402
SNP_CA_7244943_Lg2_00505_MAF40_1671066_exon1	475877137	2	7244943
GDsnp00505	475882643	2	7246137	Golden Delicious SNP
SNP_CT_7255188_Lg2_00505_MAF50_571945_exon1	475882949	2	7255188
SNP_TC_7273531_Lg2_00505_MAF30_1623305_exon4	475877138	2	7273531
SNP_CA_7276626_Lg2_00505_MAF20_1623305_exon9	475877139	2	7276626
SNP_GA_7279497_Lg2_00505_MAF20_MDP0000886637_exon4	475877140	2	7279497
SNP_AG_7300476_Lg2_RosCOS718_MAF10_522878_exon3	475877141	2	7300476
SNP_TC_7302620_Lg2_RosCOS718_MAF20_1672533_exon2	475877142	2	7302620
SNP_TC_7318523_Lg2_RosCOS718_MAF50_1679029_exon1	475883812	2	7318523
SNP_GT_7724567_Lg2_MDP0000843352_MAF40_MDP0000843352_exon1	475875811	2	7724567	Candidate gene SNP
SNP_TC_7724576_Lg2_MDP0000843352_MAF50_MDP0000843352_exon1	475875812	2	7724576	Candidate gene SNP
RosBREED_SNP_TC_8087130_Lg2	475884124	2	8087130	GoldenGate validated
SNP_GT_8095058_Lg2_9549_MAF50_9549_exon1	475875813	2	8095058	Candidate gene SNP
SNP_TG_8127145_Lg2_173545_MAF50_173545_exon2	475875814	2	8127145	Candidate gene SNP
SNP_GA_8884912_Lg2_00407_MAF10_MDP0000286991_exon2	475883873	2	8884912
SNP_GT_8894809_Lg2_00407_MAF10_1618666_exon4	475877143	2	8894809
SNP_TG_8922212_Lg2_00407_MAF40_779714_exon1	475877144	2	8922212
SNP_CT_8928904_Lg2_00407_MAF30_1636661_exon1	475877145	2	8928904
SNP_GA_8931588_Lg2_00407_MAF20_1644091_exon1	475877146	2	8931588
GDsnp00407	475882644	2	8932209	Golden Delicious SNP
SNP_AG_8936738_Lg2_00407_MAF50_483435_exon1	475877147	2	8936738
SNP_AG_8945207_Lg2_00407_MAF30_284458_exon1	475877148	2	8945207
SNP_GT_8977648_Lg2_00407_MAF50_1662497_exon2	475877149	2	8977648
SNP_CA_9337414_Lg2_167070_MAF10_167070_exon1	475875815	2	9337414	Candidate gene SNP
GDsnp00991	475882645	2	10125749	Golden Delicious SNP
SNP_AG_10654569_Lg2_01223_MAF40_MDP0000265378_exon1	475877150	2	10654569
SNP_TC_10660259_Lg2_01223_MAF10_MDP0000313051_exon5	475877151	2	10660259
SNP_TC_10669023_Lg2_01223_MAF20_384631_exon2	475877152	2	10669023
SNP_GA_10671306_Lg2_01223_MAF20_1639353_exon1	475877153	2	10671306
SNP_GA_10678809_Lg2_01223_MAF30_1669670_exon1	475877154	2	10678809
SNP_GA_10695663_Lg2_01223_MAF50_265612_exon1	475877155	2	10695663
SNP_CT_10700420_Lg2_01223_MAF30_693524_exon1	475877156	2	10700420
GDsnp01223	475882646	2	10701488	Golden Delicious SNP
SNP_GA_10706980_Lg2_01223_MAF40_MDP0000288614_exon11	475877157	2	10706980
SNP_AC_11377212_Lg2_00159_MAF20_12119_exon2	475877158	2	11377212
SNP_TC_11380347_Lg2_00159_MAF30_490743_exon4	475877159	2	11380347
SNP_GA_11384804_Lg2_00159_MAF30_1633636_exon1	475877160	2	11384804
SNP_TC_11399800_Lg2_00159_MAF10_1685312_exon5	475877161	2	11399800
SNP_AG_11409481_Lg2_00159_MAF20_MDP0000320576_exon13	475877162	2	11409481
SNP_CT_11411515_Lg2_00159_MAF40_MDP0000320576_exon9	475877163	2	11411515
SNP_CA_11414678_Lg2_00159_MAF40_MDP0000320576_exon6	475877164	2	11414678
GDsnp00159	475882647	2	11416721	Golden Delicious SNP
SNP_GT_11438433_Lg2_00159_MAF50_1633417_exon7	475877165	2	11438433
SNP_CA_11451663_Lg2_00159_MAF50_331702_exon1	475877166	2	11451663
SNP_GT_11464936_Lg2_00159_MAF10_MDP0000150757_exon1	475877167	2	11464936
SNP_TC_11503103_Lg2_01005_MAF40_254568_exon1	475877168	2	11503103
SNP_AG_11505111_Lg2_01005_MAF40_1655071_exon2	475877169	2	11505111
SNP_TC_11507523_Lg2_01005_MAF10_688203_exon3	475877170	2	11507523
SNP_TC_11509973_Lg2_01005_MAF30_504806_exon3	475877171	2	11509973
SNP_TC_11512294_Lg2_01005_MAF50_791189_exon1	475877172	2	11512294
SNP_GA_11542218_Lg2_01005_MAF20_MDP0000234905_exon2	475877173	2	11542218
SNP_TC_11544405_Lg2_01005_MAF10_1632826_exon1	475877174	2	11544405
SNP_TC_11546546_Lg2_01005_MAF30_1625890_exon1	475877175	2	11546546
GDsnp01005	475882648	2	11551545	Golden Delicious SNP
SNP_GT_11554302_Lg2_01005_MAF20_1643422_exon1	475877176	2	11554302
SNP_GA_11758165_Lg2_00614_MAF40_MDP0000894511_exon1	475877177	2	11758165
SNP_CT_11771410_Lg2_00614_MAF30_1675314_exon1	475877178	2	11771410
SNP_GA_11773505_Lg2_00614_MAF20_1655476_exon1	475883010	2	11773505
GDsnp00614	475882649	2	11777453	Golden Delicious SNP
SNP_AG_11777704_Lg2_00614_MAF40_1665749_exon5	475877179	2	11777704
SNP_TC_11779814_Lg2_00614_MAF20_830296_exon1	475877180	2	11779814
SNP_CT_11790983_Lg2_00614_MAF10_247328_exon1	475883011	2	11790983
SNP_GT_11799850_Lg2_00614_MAF50_MDP0000175404_exon2	475877181	2	11799850
SNP_AG_11806852_Lg2_00614_MAF50_175518_exon1	475877182	2	11806852
SNP_GA_11950668_Lg2_RosCOS2709_MAF40_1639624_exon2	475877183	2	11950668
SNP_CT_11954759_Lg2_RosCOS2709_MAF50_MDP0000266474_exon10	475877184	2	11954759
SNP_CT_11962009_Lg2_RosCOS2709_MAF20_MDP0000266474_exon1	475883441	2	11962009
SNP_GA_11965366_Lg2_RosCOS2709_MAF20_MDP0000266475_exon2	475877185	2	11965366
SNP_GT_11969851_Lg2_RosCOS2709_MAF30_1618610_exon1	475877186	2	11969851
SNP_TC_11972340_Lg2_RosCOS2709_MAF40_889572_exon1	475877187	2	11972340
SNP_TG_11993525_Lg2_RosCOS2709_MAF10_163123_exon1	475877188	2	11993525
SNP_AC_11996518_Lg2_RosCOS2709_MAF30_1663531_exon1	475877189	2	11996518
SNP_TG_11998839_Lg2_RosCOS2709_MAF50_1680670_exon1	475877190	2	11998839
SNP_CT_12512364_Lg2_00174_MAF30_141353_exon1	475877191	2	12512364
GDsnp00174	475882650	2	12554163	Golden Delicious SNP
SNP_GA_12590482_Lg2_00174_MAF10_1653396_exon1	475877192	2	12590482
SNP_CT_12888634_Lg2_01552_MAF40_1644276_exon3	475877193	2	12888634
SNP_CA_12895209_Lg2_01552_MAF20_1626835_exon1	475877194	2	12895209
SNP_CT_12897345_Lg2_01552_MAF20_1626835_exon2	475877195	2	12897345
SNP_CT_12901428_Lg2_01552_MAF30_525812_exon2	475877196	2	12901428
SNP_CT_12903929_Lg2_01552_MAF30_1660471_exon1	475877197	2	12903929
SNP_GA_12926120_Lg2_01552_MAF50_683506_exon1	475877198	2	12926120
GDsnp01552	475882651	2	12929978	Golden Delicious SNP
SNP_CT_12933833_Lg2_01552_MAF40_1644477_exon4	475877199	2	12933833
SNP_AG_12942637_Lg2_01552_MAF50_MDP0000683486_exon1	475877200	2	12942637
SNP_TC_13055105_Lg2_324795_MAF20_324795_exon2	475875816	2	13055105	Candidate gene SNP
SNP_CT_13055225_Lg2_324795_MAF40_324795_exon2	475875817	2	13055225	Candidate gene SNP
SNP_AG_13055342_Lg2_324795_MAF40_324795_exon2	475875818	2	13055342	Candidate gene SNP
SNP_CT_13641108_Lg2_00214_MAF40_MDP0000281231_exon6	475877201	2	13641108
SNP_TC_13643738_Lg2_00214_MAF40_848655_exon1	475877202	2	13643738
SNP_CT_13646169_Lg2_00214_MAF50_1635069_exon1	475877203	2	13646169
SNP_CT_13651288_Lg2_00214_MAF50_MDP0000131675_exon2	475877204	2	13651288
SNP_GA_13656632_Lg2_00214_MAF20_MDP0000282278_exon1	475877205	2	13656632
SNP_CA_13659348_Lg2_00214_MAF20_453677_exon1	475877206	2	13659348
SNP_TC_13673501_Lg2_00214_MAF30_MDP0000235958_exon9	475877207	2	13673501
SNP_CT_13676580_Lg2_00214_MAF30_356820_exon1	475877208	2	13676580
SNP_GT_13683046_Lg2_00214_MAF10_76634_exon1	475877209	2	13683046
GDsnp00214	475882652	2	13690903	Golden Delicious SNP
SNP_CA_13921344_Lg2_248148__248148_exon1	475875819	2	13921344	Candidate gene SNP
SNP_GA_14478242_Lg2_00002_MAF40_MDP0000805105_exon1	475877210	2	14478242
SNP_GA_14480369_Lg2_00002_MAF10_1680403_exon1	475877211	2	14480369
SNP_CT_14484409_Lg2_00002_MAF40_219048_exon1	475877212	2	14484409
SNP_AG_14486643_Lg2_00002_MAF30_1630136_exon2	475877213	2	14486643
SNP_CT_14489605_Lg2_00002_MAF30_187689_exon1	475877214	2	14489605
SNP_CT_14500796_Lg2_00002_MAF50_1621685_exon5	475877215	2	14500796
SNP_TG_14503620_Lg2_00002_MAF50_180022_exon1	475877216	2	14503620
SNP_CA_14512918_Lg2_00002_MAF20_577821_exon1	475877217	2	14512918
GDsnp00002	475882653	2	14523754	Golden Delicious SNP
SNP_CT_14524819_Lg2_00002_MAF20_493559_exon1	475883760	2	14524819
SNP_CA_14539156_Lg2_00002_MAF10_279971_exon1	475877218	2	14539156
SNP_TC_14548205_Lg2_00987_MAF20_1687368_exon5	475883079	2	14548205
SNP_CT_14557542_Lg2_00987_MAF30_27239_exon1	475877219	2	14557542
SNP_TC_14571102_Lg2_00987_MAF50_85433_exon1	475877220	2	14571102
SNP_AG_14573434_Lg2_00987_MAF40_1674211_exon1	475877221	2	14573434
SNP_CT_14581355_Lg2_00987_MAF50_517545_exon1	475877222	2	14581355
SNP_GA_14588942_Lg2_00987_MAF30_1674484_exon1	475877223	2	14588942
GDsnp00987	475882654	2	14598196	Golden Delicious SNP
SNP_AG_14599407_Lg2_00987_MAF40_375341_exon1	475877224	2	14599407
SNP_CT_14609304_Lg2_00987_MAF20_MDP0000712295_exon1	475877225	2	14609304
SNP_GA_14643636_Lg2_00987_MAF10_MDP0000733437_exon1	475877226	2	14643636
SNP_GT_15181769_Lg2_00222_MAF30_MDP0000849116_exon1	475877227	2	15181769
SNP_GA_15184323_Lg2_00222_MAF30_MDP0000298218_exon2	475877228	2	15184323
SNP_GT_15206981_Lg2_00222_MAF20_18442_exon1	475877229	2	15206981
SNP_CA_15211202_Lg2_00222_MAF10_MDP0000236750_exon9	475877230	2	15211202
SNP_GA_15214773_Lg2_00222_MAF40_54312_exon1	475877231	2	15214773
SNP_GA_15218231_Lg2_00222_MAF20_MDP0000120828_exon2	475877232	2	15218231
SNP_TC_15220265_Lg2_00222_MAF10_MDP0000250157_exon5	475877233	2	15220265
GDsnp00222	475882655	2	15229760	Golden Delicious SNP
SNP_GA_15230080_Lg2_00222_MAF40_1630459_exon1	475877234	2	15230080
SNP_TC_15273312_Lg2_00222_MAF50_82445_exon1	475877235	2	15273312
RosBREED_SNP_TC_16006538_Lg2	475884124	2	16006538	GoldenGate validated
SNP_TC_16128155_Lg2_02686_MAF20_407655_exon1	475877236	2	16128155
SNP_TG_16158221_Lg2_02686_MAF30_MDP0000292769_exon3	475877237	2	16158221
SNP_CT_16165506_Lg2_02686_MAF40_1634950_exon3	475883814	2	16165506
SNP_AG_16171503_Lg2_02686_MAF40_MDP0000663783_exon1	475877238	2	16171503
SNP_GT_16174412_Lg2_01309_MAF30_MDP0000197883_exon1	475883762	2	16174412
GDsnp02686	475882656	2	16177218	Golden Delicious SNP
SNP_GA_16177297_Lg2_01309_MAF50_330377_exon1	475877239	2	16177297
SNP_TC_16203479_Lg2_01309_MAF20_1648449_exon1	475877240	2	16203479
SNP_TC_16214893_Lg2_01309_MAF30_MDP0000282472_exon1	475877241	2	16214893
GDsnp01309	475882657	2	16224102	Golden Delicious SNP
SNP_AG_16252110_Lg2_01309_MAF20_80152_exon2	475877242	2	16252110
SNP_TC_16257853_Lg2_01309_MAF10_MDP0000449067_exon1	475877243	2	16257853
SNP_CT_16273279_Lg2_01309_MAF50_1631714_exon3	475882963	2	16273279
MdCCD7a	475884116	2	16487718	Candidate gene SNP
SNP_AG_16760171_Lg2_RosCOS836_MAF20_950549_exon1	475877244	2	16760171
SNP_GA_16762866_Lg2_RosCOS836_MAF50_1677643_exon1	475883229	2	16762866
SNP_GA_16792135_Lg2_RosCOS836_MAF10_1640965_exon2	475877245	2	16792135
SNP_CT_16796517_Lg2_RosCOS836_MAF20_78788_exon2	475883443	2	16796517
SNP_GA_16799144_Lg2_RosCOS836_MAF30_1666037_exon2	475877246	2	16799144
SNP_AG_16803165_Lg2_RosCOS836_MAF10_406840_exon1	475877247	2	16803165
SNP_CT_16830671_Lg2_RosCOS836_MAF30_MDP0000573608_exon1	475877248	2	16830671
SNP_GT_16842827_Lg2_RosCOS836_MAF40_MDP0000677244_exon2	475877249	2	16842827
SNP_CT_16845711_Lg2_RosCOS836_MAF40_MDP0000677244_exon1	475877250	2	16845711
SNP_TC_16893667_Lg2_326357__326357_exon2	475875820	2	16893667	Candidate gene SNP
SNP_GA_17179364_Lg2_327287_MAF40_327287_exon1	475875821	2	17179364	Candidate gene SNP
SNP_AG_17179555_Lg2_327287_MAF30_327287_exon1	475875822	2	17179555	Candidate gene SNP
SNP_GA_17179731_Lg2_327287_MAF30_327287_exon1	475875823	2	17179731	Candidate gene SNP
SNP_AG_17180168_Lg2_327287_MAF30_327287_exon1	475875824	2	17180168	Candidate gene SNP
SNP_CT_18003967_Lg2_325713_MAF20_325713_exon3	475875825	2	18003967	Candidate gene SNP
SNP_CT_18004558_Lg2_72623_MAF40_72623_exon1	475875826	2	18004558	Candidate gene SNP
SNP_GA_18005006_Lg2_325713_MAF20_325713_exon1	475875827	2	18005006	Candidate gene SNP
SNP_TC_18005035_Lg2_325713_MAF40_325713_exon1	475875828	2	18005035	Candidate gene SNP
SNP_CT_18390503_Lg2_RosCOS906_MAF40_1630085_exon1	475877251	2	18390503
SNP_CT_18425455_Lg2_RosCOS906_MAF20_384122_exon1	475877252	2	18425455
SNP_AG_18717999_Lg2_02076_MAF50_22779_exon1	475877253	2	18717999
SNP_GA_18727601_Lg2_02076_MAF10_MDP0000218555_exon1	475883012	2	18727601
SNP_GT_18746181_Lg2_02076_MAF20_MDP0000178428_exon1	475877254	2	18746181
SNP_TC_18748787_Lg2_02076_MAF20_MDP0000274383_exon1	475883013	2	18748787
GDsnp02076	475882658	2	18764943	Golden Delicious SNP
SNP_GA_18771603_Lg2_02076_MAF30_1624620_exon1	475877255	2	18771603
SNP_AG_18785188_Lg2_02076_MAF10_MDP0000141906_exon1	475877256	2	18785188
SNP_CA_18801237_Lg2_02076_MAF30_1675271_exon1	475883750	2	18801237
SNP_TC_18803921_Lg2_02076_MAF40_1665585_exon2	475877257	2	18803921
SNP_GA_18834678_Lg2_02651_MAF40_1629384_exon1	475877258	2	18834678
SNP_CT_18837099_Lg2_02651_MAF30_426760_exon2	475877259	2	18837099
SNP_CA_18840569_Lg2_02651_MAF40_MDP0000799945_exon3	475877260	2	18840569
SNP_CT_18843281_Lg2_02651_MAF20_1673395_exon1	475877261	2	18843281
SNP_TC_18848241_Lg2_02651_MAF30_1636407_exon1	475877262	2	18848241
SNP_GA_18852596_Lg2_02651_MAF20_MDP0000406408_exon1	475877263	2	18852596
SNP_GA_18882549_Lg2_02651_MAF50_MDP0000535127_exon1	475877264	2	18882549
GDsnp02651	475882659	2	18883293	Golden Delicious SNP
SNP_TC_18898679_Lg2_02651_MAF50_1654511_exon1	475877265	2	18898679
SNP_CT_18978999_Lg2_MDP0000488361_MAF30_MDP0000488361_exon5	475875829	2	18978999	Candidate gene SNP
SNP_AG_18979012_Lg2_MDP0000488361_MAF30_MDP0000488361_exon5	475875830	2	18979012	Candidate gene SNP
SNP_AG_19239039_Lg2_00934_MAF30_1661651_exon1	475877266	2	19239039
SNP_AG_19241986_Lg2_00934_MAF20_1669248_exon2	475877267	2	19241986
SNP_GA_19258873_Lg2_00934_MAF30_MDP0000306825_exon1	475877268	2	19258873
SNP_TG_19261463_Lg2_00934_MAF20_1667145_exon5	475877269	2	19261463
SNP_CT_19280119_Lg2_00934_MAF50_MDP0000308074_exon1	475883014	2	19280119
SNP_AG_19287810_Lg2_00934_MAF10_1630326_exon2	475877270	2	19287810
GDsnp00934	475882660	2	19288490	Golden Delicious SNP
SNP_CT_19301602_Lg2_00934_MAF10_MDP0000305427_exon3	475877271	2	19301602
SNP_TG_19320246_Lg2_00934_MAF40_MDP0000226838_exon3	475877272	2	19320246
SNP_GA_19323566_Lg2_00934_MAF40_MDP0000226838_exon8	475877273	2	19323566
SNP_TC_19428938_Lg2_217573_MAF30_217573_exon1	475875831	2	19428938	Candidate gene SNP
SNP_CT_19548750_Lg2_01840_MAF20_MDP0000736846_exon2	475877274	2	19548750
SNP_AC_19551567_Lg2_01840_MAF20_MDP0000234805_exon1	475877275	2	19551567
SNP_AG_19557571_Lg2_01840_MAF30_1661441_exon2	475877276	2	19557571
GDsnp01840	475882661	2	19572745	Golden Delicious SNP
SNP_GA_19578521_Lg2_01840_MAF40_1621660_exon4	475877277	2	19578521
SNP_CT_19606107_Lg2_01840_MAF40_27339_exon1	475883710	2	19606107
SNP_GT_19621529_Lg2_01840_MAF10_MDP0000455302_exon1	475877278	2	19621529
SNP_GT_20107856_Lg2_176242_MAF30_176242_exon1	475875832	2	20107856	Candidate gene SNP
RosBREED_SNP_GA_20320504_Lg2	475884124	2	20320504	GoldenGate validated
SNP_GT_20578860_Lg2_MDP0000139073_MAF30_MDP0000139073_exon12	475875833	2	20578860	Candidate gene SNP
SNP_CA_20658806_Lg2_RosCOS358_MAF30_1667679_exon1	475877279	2	20658806
SNP_TG_20660924_Lg2_RosCOS358_MAF50_1681238_exon2	475877280	2	20660924
SNP_TC_20667705_Lg2_RosCOS358_MAF50_MDP0000185281_exon1	475877281	2	20667705
SNP_TC_20670206_Lg2_RosCOS358_MAF20_MDP0000185281_exon4	475877282	2	20670206
SNP_GA_20678495_Lg2_RosCOS358_MAF40_MDP0000185283_exon3	475877283	2	20678495
SNP_GA_20693387_Lg2_RosCOS358_MAF10_MDP0000278622_exon5	475877284	2	20693387
SNP_AC_20707414_Lg2_RosCOS358_MAF20_385922_exon1	475877285	2	20707414
SNP_AG_20710562_Lg2_RosCOS358_MAF30_376162_exon1	475877286	2	20710562
SNP_TG_20724858_Lg2_RosCOS358_MAF10_MDP0000629544_exon2	475877287	2	20724858
SNP_GT_20728787_Lg2_RosCOS358_MAF40_MDP0000271022_exon1	475877288	2	20728787
SNP_AG_21105289_Lg2_MDP0000801540_MAF40_MDP0000801540_exon1	475875834	2	21105289	Candidate gene SNP
SNP_CT_23066666_Lg2_RosCOS292_MAF20_MDP0000202925_exon1	475877289	2	23066666
SNP_AC_23074147_Lg2_RosCOS292_MAF20_MDP0000590787_exon1	475877290	2	23074147
SNP_AG_23078001_Lg2_RosCOS292_MAF50_MDP0000407787_exon1	475877291	2	23078001
SNP_TC_23088754_Lg2_RosCOS292_MAF30_MDP0000228900_exon4	475877292	2	23088754
SNP_TC_23091711_Lg2_RosCOS292_MAF50_1635004_exon3	475877293	2	23091711
SNP_AG_23095096_Lg2_RosCOS292_MAF40_1643572_exon1	475877294	2	23095096
SNP_GT_23101150_Lg2_RosCOS292_MAF30_MDP0000152597_exon2	475883231	2	23101150
SNP_AG_23111804_Lg2_RosCOS292_MAF10_10216_exon1	475877295	2	23111804
SNP_TG_23127933_Lg2_RosCOS292_MAF40_MDP0000175275_exon3	475877296	2	23127933
SNP_AG_23469119_Lg2_RosCOS2680_MAF30_137329_exon2	475877297	2	23469119
SNP_AG_23472396_Lg2_RosCOS2680_MAF20_1662624_exon2	475877298	2	23472396
SNP_CT_23489062_Lg2_02155_MAF10_255764_exon1	475877299	2	23489062
SNP_TG_23507487_Lg2_02155_MAF20_MDP0000432826_exon1	475877300	2	23507487
SNP_CT_23515102_Lg2_02155_MAF20_696941_exon3	475877301	2	23515102
SNP_CA_23527388_Lg2_02155_MAF40_MDP0000138525_exon11	475877302	2	23527388
SNP_TC_23529831_Lg2_02155_MAF30_1642317_exon3	475877303	2	23529831
SNP_TC_23537758_Lg2_02155_MAF10_MDP0000250217_exon1	475877304	2	23537758
GDsnp02155	475882662	2	23538598	Golden Delicious SNP
SNP_AG_23556008_Lg2_02155_MAF40_9715_exon1	475877305	2	23556008
SNP_AG_23924101_Lg2_327954__327954_exon1	475875835	2	23924101	Candidate gene SNP
MdSOC1a	475884106	2	23927850	Candidate gene SNP
SNP_AG_23927850_Lg2_MDP0000314765__MDP0000314765_exon1	475875836	2	23927850	Candidate gene SNP
SNP_CT_24104888_Lg2_MDP0000136940_MAF50_MDP0000136940_exon1	475875837	2	24104888	Candidate gene SNP
SNP_GT_24105532_Lg2_MDP0000136940_MAF30_MDP0000136940_exon2	475875838	2	24105532	Candidate gene SNP
SNP_CA_24744626_Lg2_00833_MAF50_MDP0000263007_exon1	475877306	2	24744626
SNP_CA_24747820_Lg2_00833_MAF30_45322_exon1	475877307	2	24747820
SNP_CT_24750920_Lg2_00833_MAF10_59585_exon1	475877308	2	24750920
SNP_GA_24759388_Lg2_00833_MAF30_MDP0000563301_exon1	475883233	2	24759388
SNP_GA_24773356_Lg2_00833_MAF50_47219_exon1	475883711	2	24773356
SNP_AG_24787316_Lg2_00833_MAF10_39430_exon1	475877309	2	24787316
SNP_TC_24790175_Lg2_00833_MAF20_339998_exon1	475877310	2	24790175
SNP_GA_24792350_Lg2_00833_MAF20_1661346_exon1	475877311	2	24792350
GDsnp00833	475882663	2	24793224	Golden Delicious SNP
SNP_AG_24794643_Lg2_00833_MAF40_MDP0000282782_exon1	475877312	2	24794643
SNP_CT_24821574_Lg2_00833_MAF40_MDP0000316384_exon1	475877313	2	24821574
SNP_GA_25671752_Lg2_01935_MAF10_1619549_exon3	475877314	2	25671752
SNP_AC_25674246_Lg2_01935_MAF40_1688931_exon1	475877315	2	25674246
SNP_GT_25677361_Lg2_01935_MAF50_1635560_exon1	475877316	2	25677361
GDsnp01935	475882664	2	25680312	Golden Delicious SNP
SNP_CT_25680654_Lg2_01935_MAF40_403139_exon1	475877317	2	25680654
SNP_CT_26342765_Lg2_00092_MAF20_1632883_exon1	475877318	2	26342765
GDsnp00092	475882665	2	26385906	Golden Delicious SNP
SNP_AG_26386122_Lg2_00092_MAF20_221224_exon1	475877319	2	26386122
SNP_GA_26390694_Lg2_00092_MAF30_MDP0000236703_exon5	475877320	2	26390694
SNP_GA_26406280_Lg2_00092_MAF10_MDP0000252877_exon2	475877321	2	26406280
SNP_CT_26430236_Lg2_00092_MAF30_MDP0000174896_exon1	475877322	2	26430236
SNP_GT_26494733_Lg2_1841_MAF50_1841_exon1	475875839	2	26494733	Candidate gene SNP
SNP_AG_26494811_Lg2_1841_MAF40_1841_exon1	475875840	2	26494811	Candidate gene SNP
SNP_AG_26494845_Lg2_1841_MAF30_1841_exon1	475875841	2	26494845	Candidate gene SNP
SNP_AG_27281402_Lg2_02271_MAF20_98805_exon1	475877323	2	27281402
SNP_AG_27286399_Lg2_02271_MAF50_MDP0000291692_exon7	475877324	2	27286399
SNP_AG_27292845_Lg2_02271_MAF20_1632994_exon4	475877325	2	27292845
SNP_TC_27298641_Lg2_02271_MAF40_952256_exon1	475877326	2	27298641
SNP_TC_27303643_Lg2_02271_MAF40_MDP0000305756_exon1	475877327	2	27303643
SNP_AC_27306234_Lg2_02271_MAF50_MDP0000898595_exon4	475883445	2	27306234
GDsnp02271	475882666	2	27327055	Golden Delicious SNP
SNP_GA_27335209_Lg2_02271_MAF30_490252_exon3	475877328	2	27335209
SNP_GA_27349420_Lg2_02271_MAF30_MDP0000227009_exon1	475877329	2	27349420
SNP_AG_27373895_Lg2_02271_MAF10_893726_exon1	475877330	2	27373895
SNP_CT_27618488_Lg2_02376_MAF20_MDP0000520193_exon3	475877331	2	27618488
SNP_GA_27638999_Lg2_02376_MAF10_326188_exon1	475877332	2	27638999
GDsnp02376	475882667	2	27646080	Golden Delicious SNP
SNP_AG_29128362_Lg2_226032_MAF20_226032_exon2	475875842	2	29128362	Candidate gene SNP
SNP_TG_29128375_Lg2_226032__226032_exon2	475875843	2	29128375	Candidate gene SNP
SNP_TG_29827721_Lg2_MDP0000556302_MAF30_MDP0000556302_exon1	475875844	2	29827721	Candidate gene SNP
SNP_GT_29827780_Lg2_MDP0000556302_MAF50_MDP0000556302_exon1	475875845	2	29827780	Candidate gene SNP
SNP_GT_29827913_Lg2_MDP0000556302_MAF20_MDP0000556302_exon1	475875846	2	29827913	Candidate gene SNP
SNP_GT_29828059_Lg2_MDP0000556302_MAF30_MDP0000556302_exon1	475875847	2	29828059	Candidate gene SNP
SNP_CA_30299235_Lg2_01251_MAF30_MDP0000184026_exon1	475877333	2	30299235
SNP_AG_30301889_Lg2_01251_MAF40_MDP0000184026_exon5	475877334	2	30301889
SNP_CA_30305383_Lg2_01251_MAF20_MDP0000184026_exon9	475877335	2	30305383
SNP_GA_30314379_Lg2_01251_MAF50_MDP0000246555_exon1	475883447	2	30314379
SNP_GA_30336970_Lg2_01251_MAF40_MDP0000239051_exon2	475877336	2	30336970
GDsnp01251	475882668	2	30347457	Golden Delicious SNP
SNP_CA_30356299_Lg2_01251_MAF20_MDP0000492139_exon1	475877337	2	30356299
SNP_TC_30374376_Lg2_01251_MAF50_MDP0000182798_exon1	475877338	2	30374376
SNP_AG_30377236_Lg2_01251_MAF30_MDP0000216184_exon4	475877339	2	30377236
SNP_GA_30846147_Lg2_261916__261916_exon2	475875848	2	30846147	Candidate gene SNP
SNP_GT_30846181_Lg2_261916_MAF30_261916_exon2	475875849	2	30846181	Candidate gene SNP
SNP_TC_30846189_Lg2_263337__263337_exon2	475875850	2	30846189	Candidate gene SNP
SNP_GA_30846235_Lg2_263337_MAF20_263337_exon2	475875851	2	30846235	Candidate gene SNP
SNP_CT_30846581_Lg2_263337__263337_exon1	475875852	2	30846581	Candidate gene SNP
SNP_TC_30846663_Lg2_263337_MAF40_263337_exon1	475875853	2	30846663	Candidate gene SNP
SNP_CT_31453474_Lg2_166905_MAF20_166905_exon1	475875854	2	31453474	Candidate gene SNP
SNP_CT_31453678_Lg2_166905_MAF30_166905_exon1	475875855	2	31453678	Candidate gene SNP
SNP_GA_31453820_Lg2_166905_MAF20_166905_exon1	475875856	2	31453820	Candidate gene SNP
SNP_TC_31453851_Lg2_166905_MAF20_166905_exon1	475875857	2	31453851	Candidate gene SNP
SNP_AG_32112556_Lg2_00022_MAF20_1651674_exon1	475877340	2	32112556
SNP_AG_32121227_Lg2_00022_MAF10_MDP0000319037_exon1	475877341	2	32121227
SNP_GA_32123551_Lg2_00022_MAF20_1633792_exon1	475877342	2	32123551
SNP_CT_32142149_Lg2_00022_MAF40_72706_exon1	475877343	2	32142149
SNP_TC_32152313_Lg2_00022_MAF30_13530_exon1	475877344	2	32152313
SNP_CA_32160975_Lg2_00022_MAF10_409827_exon1	475883764	2	32160975
GDsnp00022	475882669	2	32161848	Golden Delicious SNP
SNP_GA_32168123_Lg2_00022_MAF30_1687463_exon3	475877345	2	32168123
SNP_CA_32171222_Lg2_00022_MAF40_980613_exon1	475877346	2	32171222
SNP_GT_32203002_Lg2_00022_MAF50_MDP0000225372_exon1	475877347	2	32203002
SNP_TG_32205884_Lg2_00022_MAF50_8727_exon1	475877348	2	32205884
SNP_GA_32422302_Lg2_327917_MAF30_327917_exon1	475875858	2	32422302	Candidate gene SNP
SNP_CT_32422332_Lg2_327917_MAF10_327917_exon1	475875859	2	32422332	Candidate gene SNP
SNP_AG_32422411_Lg2_327917_MAF30_327917_exon1	475875860	2	32422411	Candidate gene SNP
SNP_TC_32422423_Lg2_327917_MAF10_327917_exon1	475875861	2	32422423	Candidate gene SNP
SNP_AC_32854243_Lg2_MDP0000185319_MAF20_MDP0000185319_exon1	475875862	2	32854243	Candidate gene SNP
SNP_CT_32854273_Lg2_MDP0000185319_MAF20_MDP0000185319_exon1	475875863	2	32854273	Candidate gene SNP
SNP_CT_32974291_Lg2_02223_MAF30_283352_exon1	475877349	2	32974291
SNP_TG_32981524_Lg2_02223_MAF20_MDP0000491627_exon1	475877350	2	32981524
SNP_CT_32983555_Lg2_02223_MAF30_MDP0000602928_exon1	475877351	2	32983555
SNP_AG_32997136_Lg2_02223_MAF20_570205_exon1	475877352	2	32997136
GDsnp02223	475882670	2	32997532	Golden Delicious SNP
SNP_CT_32999908_Lg2_02223_MAF50_1631749_exon1	475877353	2	32999908
SNP_GA_33002490_Lg2_02223_MAF40_1642591_exon3	475877354	2	33002490
SNP_GA_33013805_Lg2_02223_MAF40_MDP0000310234_exon6	475877355	2	33013805
SNP_TC_33016408_Lg2_02223_MAF10_445281_exon1	475877356	2	33016408
SNP_GA_33024420_Lg2_02223_MAF50_1666975_exon1	475877357	2	33024420
SNP_GT_33034375_Lg2_02223_MAF10_733837_exon1	475877358	2	33034375
SNP_TC_33254690_Lg2_00629_MAF10_MDP0000469259_exon1	475877359	2	33254690
SNP_TG_33257933_Lg2_00629_MAF30_1656170_exon2	475883081	2	33257933
SNP_AC_33262034_Lg2_00629_MAF30_532453_exon1	475877360	2	33262034
SNP_TC_33272338_Lg2_00629_MAF20_MDP0000126888_exon7	475877361	2	33272338
SNP_TC_33275489_Lg2_00629_MAF20_MDP0000126888_exon2	475877362	2	33275489
SNP_AC_33281719_Lg2_00629_MAF10_MDP0000164964_exon1	475877363	2	33281719
SNP_TC_33290900_Lg2_00629_MAF50_534007_exon1	475877364	2	33290900
GDsnp00629	475882671	2	33302930	Golden Delicious SNP
SNP_CA_33337642_Lg2_00629_MAF50_712171_exon1	475877365	2	33337642
SNP_GT_33487603_Lg2_167070_MAF20_167070_exon1	475875864	2	33487603	Candidate gene SNP
SNP_GT_33487729_Lg2_167070_MAF20_167070_exon1	475875865	2	33487729	Candidate gene SNP
SNP_CT_33487825_Lg2_167070_MAF20_167070_exon1	475875866	2	33487825	Candidate gene SNP
SNP_AG_33487877_Lg2_167070_MAF10_167070_exon1	475875867	2	33487877	Candidate gene SNP
SNP_TC_33578382_Lg2_MDP0000233590_MAF30_MDP0000233590_exon2	475875868	2	33578382	Candidate gene SNP
SNP_TC_33873171_Lg2_01349_MAF40_1648732_exon10	475877366	2	33873171
SNP_TC_33891250_Lg2_01349_MAF20_1649557_exon1	475877367	2	33891250
SNP_GT_33893725_Lg2_01349_MAF30_1649557_exon8	475877368	2	33893725
SNP_CA_33896449_Lg2_01349_MAF20_919401_exon1	475877369	2	33896449
GDsnp01349	475882672	2	33913022	Golden Delicious SNP
SNP_CT_33913553_Lg2_01349_MAF30_MDP0000811991_exon1	475877370	2	33913553
SNP_CA_33931917_Lg2_01349_MAF10_1634699_exon4	475877371	2	33931917
SNP_GA_33959044_Lg2_01349_MAF40_MDP0000402893_exon1	475883449	2	33959044
SNP_TC_34002580_Lg2_RosCOS1019_MAF40_1651923_exon1	475883451	2	34002580
SNP_CT_34033084_Lg2_RosCOS1019_MAF20_MDP0000184243_exon4	475877372	2	34033084
SNP_AC_34035401_Lg2_RosCOS1019_MAF20_MDP0000184243_exon2	475877373	2	34035401
SNP_GA_34054741_Lg2_RosCOS1019_MAF50_MDP0000244330_exon4	475877374	2	34054741
SNP_CT_34097516_Lg2_RosCOS1019_MAF30_MDP0000273734_exon1	475877375	2	34097516
SNP_TC_34169018_Lg2_RosCOS2050_MAF30_MDP0000161525_exon1	475877376	2	34169018
SNP_GA_34174271_Lg2_RosCOS2050_MAF50_258049_exon1	475877377	2	34174271
SNP_GA_34176489_Lg2_RosCOS2050_MAF20_41201_exon1	475877378	2	34176489
SNP_AC_34180511_Lg2_RosCOS2050_MAF30_342651_exon3	475877379	2	34180511
SNP_CT_34184988_Lg2_RosCOS2050_MAF20_MDP0000295657_exon1	475877380	2	34184988
SNP_TC_34194147_Lg2_RosCOS2050_MAF50_838967_exon2	475877381	2	34194147
SNP_AC_34225113_Lg2_00624_MAF40_1624980_exon2	475877382	2	34225113
SNP_AG_34228187_Lg2_00624_MAF20_146458_exon1	475877383	2	34228187
SNP_GA_34231106_Lg2_00624_MAF10_849393_exon1	475877384	2	34231106
SNP_AG_34233785_Lg2_00624_MAF20_983148_exon1	475877385	2	34233785
SNP_GT_34258948_Lg2_00624_MAF10_1653950_exon1	475883083	2	34258948
GDsnp00624	475882673	2	34271311	Golden Delicious SNP
SNP_AG_34276352_Lg2_00624_MAF50_299184_exon1	475877386	2	34276352
SNP_CT_34282261_Lg2_00624_MAF30_82386_exon1	475877387	2	34282261
SNP_CT_34286797_Lg2_00624_MAF30_MDP0000708314_exon1	475883453	2	34286797
SNP_CA_34290779_Lg2_00624_MAF40_MDP0000253969_exon1	475883084	2	34290779
SNP_TC_35144180_Lg2_86472__86472_exon2	475875869	2	35144180	Candidate gene SNP
SNP_GA_35144224_Lg2_86472__86472_exon2	475875870	2	35144224	Candidate gene SNP
SNP_CT_35144378_Lg2_86472_MAF20_86472_exon1	475875871	2	35144378	Candidate gene SNP
SNP_AG_35144416_Lg2_86472_MAF20_86472_exon1	475875872	2	35144416	Candidate gene SNP
SNP_TC_35446282_Lg2_155393_MAF10_155393_exon2	475875873	2	35446282	Candidate gene SNP
SNP_CA_35458744_Lg2_00267_MAF30_MDP0000279745_exon2	475877388	2	35458744
SNP_GA_35461013_Lg2_00267_MAF20_MDP0000301641_exon1	475877389	2	35461013
SNP_AC_35485026_Lg2_00267_MAF30_MDP0000163550_exon4	475877390	2	35485026
SNP_TC_35487462_Lg2_00267_MAF50_MDP0000296536_exon3	475877391	2	35487462
SNP_AG_35490042_Lg2_00267_MAF50_MDP0000189931_exon3	475877392	2	35490042
SNP_GT_35500055_Lg2_00267_MAF20_473095_exon1	475877393	2	35500055
SNP_TG_35503260_Lg2_00267_MAF10_388723_exon1	475877394	2	35503260
GDsnp00267	475882674	2	35506233	Golden Delicious SNP
SNP_AC_35533813_Lg2_00267_MAF10_MDP0000465049_exon1	475877395	2	35533813
SNP_CT_36168224_Lg2_00914_MAF10_614353_exon2	475877396	2	36168224
SNP_GA_36178435_Lg2_00914_MAF40_1623102_exon6	475883455	2	36178435
SNP_TG_36182763_Lg2_00914_MAF20_1649979_exon1	475883086	2	36182763
SNP_GA_36185368_Lg2_00914_MAF40_521919_exon1	475877397	2	36185368
SNP_CA_36190303_Lg2_00914_MAF20_1661135_exon1	475877398	2	36190303
SNP_CT_36195544_Lg2_00914_MAF30_MDP0000491083_exon10	475877399	2	36195544
SNP_TG_36200850_Lg2_00914_MAF30_1685899_exon5	475877400	2	36200850
SNP_CT_36217156_Lg2_00914_MAF50_266158_exon1	475883457	2	36217156
GDsnp00914	475882675	2	36217894	Golden Delicious SNP
SNP_CT_36219206_Lg2_00914_MAF50_241294_exon2	475877401	2	36219206
SNP_CA_36329748_Lg2_01322_MAF30_MDP0000283001_exon1	475877402	2	36329748
SNP_TG_36331759_Lg2_01322_MAF20_MDP0000707672_exon2	475877403	2	36331759
SNP_GT_36335353_Lg2_01322_MAF30_MDP0000707672_exon3	475877404	2	36335353
SNP_CT_36339493_Lg2_01322_MAF20_MDP0000301703_exon3	475877405	2	36339493
SNP_CA_36357685_Lg2_01322_MAF50_522361_exon2	475877406	2	36357685
SNP_GA_36359732_Lg2_01322_MAF40_802190_exon1	475877407	2	36359732
SNP_GA_36362741_Lg2_01322_MAF40_1677560_exon1	475877408	2	36362741
GDsnp01322	475882676	2	36374974	Golden Delicious SNP
SNP_TC_36377255_Lg2_01322_MAF10_1646643_exon2	475877409	2	36377255
SNP_CT_36421423_Lg2_01322_MAF10_MDP0000758646_exon1	475877410	2	36421423
SNP_CT_36444043_Lg2_00669_MAF30_MDP0000796776_exon1	475883391	2	36444043
GDsnp00669	475882677	2	36446287	Golden Delicious SNP
SNP_AG_36448217_Lg2_00669_MAF20_1626696_exon1	475877411	2	36448217
SNP_CT_36457500_Lg2_00669_MAF20_MDP0000667602_exon1	475877412	2	36457500
SNP_TC_36462247_Lg2_00669_MAF50_262678_exon2	475877413	2	36462247
SNP_GA_36465694_Lg2_00669_MAF40_MDP0000265993_exon7	475877414	2	36465694
SNP_GA_36468068_Lg2_00669_MAF40_MDP0000265993_exon4	475877415	2	36468068
SNP_CT_36473196_Lg2_00669_MAF30_MDP0000265993_exon1	475877416	2	36473196
SNP_CT_36478711_Lg2_00669_MAF10_MDP0000164775_exon2	475877417	2	36478711
SNP_AG_36489224_Lg2_00669_MAF10_12262_exon1	475877418	2	36489224
SNP_TC_36492148_Lg2_00669_MAF50_MDP0000138033_exon10	475877419	2	36492148
SNP_AG_37041298_Lg2_144980_MAF40_144980_exon1	475875874	2	37041298	Candidate gene SNP
SNP_AC_37999186_Lg2_10007_MAF30_514932_exon1	475877420	2	37999186
SNP_GA_38001769_Lg2_10007_MAF20_MDP0000293966_exon5	475877421	2	38001769
SNP_AG_38008622_Lg2_10007_MAF30_1629148_exon1	475877422	2	38008622
SNP_CT_38012829_Lg2_10007_MAF20_1677731_exon1	475877423	2	38012829
SNP_AC_38016824_Lg2_10007_MAF50_MDP0000780001_exon1	475877424	2	38016824
SNP_CT_38037125_Lg2_10007_MAF40_485227_exon1	475883235	2	38037125
GDsnp10007	475882678	2	38041617	Golden Delicious SNP
SNP_CT_38055441_Lg2_10007_MAF10_MDP0000594402_exon2	475877425	2	38055441
SNP_CT_38084242_Lg2_10007_MAF10_1660426_exon1	475877426	2	38084242
SNP_CT_38151714_Lg2_MDP0000020317_MAF10_MDP0000020317_exon6	475875875	2	38151714	Candidate gene SNP
SNP_TC_38151718_Lg2_MDP0000020317_MAF20_MDP0000020317_exon6	475875876	2	38151718	Candidate gene SNP
SNP_GA_38918173_Lg2_00995_MAF10_1686082_exon1	475877427	2	38918173
SNP_CT_38921890_Lg2_00995_MAF20_520403_exon1	475877428	2	38921890
SNP_TG_38924310_Lg2_00995_MAF20_MDP0000568968_exon3	475877429	2	38924310
SNP_CT_38935589_Lg2_00995_MAF30_MDP0000211904_exon5	475877430	2	38935589
SNP_AG_38965713_Lg2_00995_MAF30_1618933_exon7	475877431	2	38965713
GDsnp00995	475882679	2	38968165	Golden Delicious SNP
SNP_AG_38977655_Lg2_00995_MAF40_487282_exon1	475877432	2	38977655
SNP_GA_38984202_Lg2_00995_MAF10_1659423_exon2	475877433	2	38984202
SNP_AG_39010781_Lg2_00995_MAF50_262964_exon3	475877434	2	39010781
SNP_TC_39014029_Lg2_00995_MAF50_MDP0000215541_exon1	475877435	2	39014029
SNP_CT_39227611_Lg2_01938_MAF10_380956_exon1	475877436	2	39227611
SNP_GA_39231189_Lg2_01938_MAF20_MDP0000277119_exon2	475877437	2	39231189
SNP_CT_39249994_Lg2_01938_MAF30_1655963_exon4	475877438	2	39249994
SNP_CT_39271679_Lg2_01938_MAF20_MDP0000241144_exon1	475877439	2	39271679
SNP_GA_39493539_Lg2_00167_MAF20_1635758_exon2	475877440	2	39493539
SNP_AG_39497984_Lg2_00167_MAF50_1631668_exon6	475877441	2	39497984
SNP_CT_39505783_Lg2_00167_MAF20_MDP0000862491_exon1	475877442	2	39505783
SNP_TC_39523918_Lg2_00167_MAF40_521654_exon1	475877443	2	39523918
SNP_GA_39526012_Lg2_00167_MAF50_1641137_exon4	475877444	2	39526012
GDsnp00167	475882680	2	39532579	Golden Delicious SNP
SNP_TC_39549680_Lg2_00167_MAF30_361462_exon1	475877445	2	39549680
SNP_CT_39552606_Lg2_00167_MAF40_1629387_exon3	475877446	2	39552606
SNP_CT_39558990_Lg2_00167_MAF30_MDP0000471340_exon1	475877447	2	39558990
SNP_GA_39564423_Lg2_00167_MAF10_494890_exon1	475877448	2	39564423
SNP_AG_39576068_Lg2_00167_MAF10_775044_exon1	475877449	2	39576068
SNP_CT_40079809_Lg2_02535_MAF50_1678854_exon4	475877450	2	40079809
SNP_TC_40082868_Lg2_02535_MAF20_MDP0000320988_exon27	475877451	2	40082868
SNP_CA_40085225_Lg2_02535_MAF40_MDP0000320988_exon20	475877452	2	40085225
GDsnp02535	475882681	2	40090042	Golden Delicious SNP
SNP_CA_40092827_Lg2_02535_MAF40_MDP0000258051_exon1	475877453	2	40092827
SNP_AC_40130375_Lg2_02535_MAF50_MDP0000389749_exon1	475877454	2	40130375
RosBREED_SNP_CT_60447_Lg3	475884124	3	60447	GoldenGate validated
RosBREED_SNP_GA_408427_Lg3	475884124	3	408427	GoldenGate validated
SNP_TC_589883_Lg3_RosCOS3033_MAF30_MDP0000488007_exon1	475877455	3	589883
SNP_CT_593777_Lg3_RosCOS3033_MAF40_413775_exon1	475883237	3	593777
SNP_CT_611603_Lg3_RosCOS3033_MAF10_23361_exon1	475877456	3	611603
SNP_TC_619229_Lg3_RosCOS3033_MAF30_823978_exon1	475877457	3	619229
SNP_TG_622494_Lg3_RosCOS3033_MAF20_MDP0000269781_exon12	475877458	3	622494
SNP_TC_624697_Lg3_RosCOS3033_MAF20_1646076_exon1	475877459	3	624697
SNP_CA_628428_Lg3_RosCOS3033_MAF50_MDP0000269781_exon4	475877460	3	628428
SNP_TG_639526_Lg3_RosCOS3033_MAF40_1688011_exon2	475877461	3	639526
SNP_CT_648575_Lg3_RosCOS3033_MAF50_181891_exon1	475877462	3	648575
SNP_TC_690435_Lg3_RosCOS2149_MAF40_1683552_exon3	475877463	3	690435
SNP_AC_693011_Lg3_RosCOS2149_MAF50_30133_exon2	475877464	3	693011
SNP_CT_705112_Lg3_RosCOS2149_MAF30_1661159_exon2	475877465	3	705112
SNP_AG_708042_Lg3_RosCOS2149_MAF40_270922_exon1	475877466	3	708042
SNP_TC_713508_Lg3_RosCOS2149_MAF20_1645354_exon1	475877467	3	713508
SNP_CA_716431_Lg3_RosCOS2149_MAF20_1637331_exon3	475877468	3	716431
SNP_CT_721363_Lg3_RosCOS2149_MAF30_887355_exon2	475877469	3	721363
SNP_AG_725753_Lg3_RosCOS2149_MAF50_464828_exon1	475877470	3	725753
SNP_GA_744263_Lg3_RosCOS2149_MAF10_476168_exon1	475877471	3	744263
SNP_AG_766362_Lg3_RosCOS2149_MAF10_MDP0000296400_exon6	475877472	3	766362
SNP_CT_982733_Lg3_00506_MAF30_MDP0000198677_exon1	475877473	3	982733
SNP_AC_994373_Lg3_00506_MAF40_MDP0000137429_exon1	475877474	3	994373
SNP_AG_997205_Lg3_00506_MAF20_1640118_exon1	475877475	3	997205
SNP_TC_999208_Lg3_00506_MAF40_45662_exon1	475877476	3	999208
SNP_AC_1002308_Lg3_00506_MAF30_814277_exon1	475877477	3	1002308
SNP_CT_1007904_Lg3_00506_MAF10_1684362_exon3	475877478	3	1007904
SNP_CA_1010332_Lg3_00506_MAF10_1687129_exon1	475877479	3	1010332
SNP_AG_1024417_Lg3_00506_MAF20_MDP0000302259_exon1	475877480	3	1024417
GDsnp00506	475882682	3	1030127	Golden Delicious SNP
SNP_AG_1035920_Lg3_00506_MAF50_MDP0000302258_exon1	475877481	3	1035920
SNP_GA_1057933_Lg3_00506_MAF50_38325_exon2	475877482	3	1057933
SNP_CA_1101058_Lg3_00866_MAF40_1635871_exon1	475877483	3	1101058
SNP_CA_1105743_Lg3_00866_MAF20_1662285_exon1	475877484	3	1105743
SNP_GT_1107969_Lg3_00866_MAF30_1670927_exon2	475877485	3	1107969
SNP_TC_1110280_Lg3_00866_MAF10_1632605_exon7	475877486	3	1110280
SNP_TC_1113350_Lg3_00866_MAF30_1632605_exon1	475877487	3	1113350
SNP_AG_1122860_Lg3_00866_MAF20_422432_exon2	475877488	3	1122860
SNP_AG_1131825_Lg3_00866_MAF50_MDP0000151511_exon2	475877489	3	1131825
SNP_GT_1137420_Lg3_00866_MAF40_499356_exon1	475877490	3	1137420
SNP_TC_1142062_Lg3_00866_MAF50_MDP0000268101_exon2	475883713	3	1142062
GDsnp00866	475882683	3	1143761	Golden Delicious SNP
SNP_CA_1175192_Lg3_00866_MAF10_766165_exon1	475883088	3	1175192
SNP_GA_1595611_Lg3_EH034548_MAF30_MDP0000546394_exon3	475877491	3	1595611
SNP_GA_1607374_Lg3_EH034548_MAF20_1638462_exon1	475877492	3	1607374
SNP_CT_1611891_Lg3_EH034548_MAF30_1687561_exon1	475883090	3	1611891
SNP_CT_1625242_Lg3_EH034548_MAF20_1688644_exon1	475877493	3	1625242
SNP_GA_1636499_Lg3_EH034548_MAF10_MDP0000448299_exon2	475877494	3	1636499
SNP_CA_1646354_Lg3_EH034548_MAF50_1686875_exon1	475877495	3	1646354
SNP_TC_1682643_Lg3_EB140229_MAF30_145018_exon1	475883015	3	1682643
SNP_GA_1731546_Lg3_EB140229_MAF20_1651828_exon3	475877496	3	1731546
SNP_TC_1741931_Lg3_EB140229_MAF40_MDP0000190972_exon3	475877497	3	1741931
SNP_TC_1745514_Lg3_EB140229_MAF20_1622877_exon3	475877498	3	1745514
SNP_CA_1756840_Lg3_EB140229_MAF10_1669448_exon1	475877499	3	1756840
SNP_GA_1759940_Lg3_EB140229_MAF40_751059_exon1	475877500	3	1759940
SNP_AG_1938718_Lg3_RosCOS1698_MAF20_MDP0000163732_exon6	475877501	3	1938718
SNP_CT_1948548_Lg3_RosCOS1698_MAF50_356611_exon4	475877502	3	1948548
SNP_AG_1951063_Lg3_RosCOS1698_MAF40_482829_exon1	475883875	3	1951063
SNP_CT_1954647_Lg3_RosCOS1698_MAF10_MDP0000482564_exon1	475877503	3	1954647
SNP_GA_1957902_Lg3_RosCOS1698_MAF20_1655417_exon1	475877504	3	1957902
SNP_AG_1985257_Lg3_RosCOS1698_MAF30_567024_exon1	475877505	3	1985257
SNP_AG_1989584_Lg3_RosCOS1698_MAF40_1647014_exon1	475877506	3	1989584
SNP_GT_1993476_Lg3_RosCOS1698_MAF10_1627375_exon1	475877507	3	1993476
SNP_TC_1996499_Lg3_RosCOS1698_MAF30_1627375_exon5	475877508	3	1996499
SNP_CT_2030123_Lg3_RosCOS1698_MAF50_1684987_exon3	475877509	3	2030123
SNP_AC_2447160_Lg3_RosCOS1398_MAF20_MDP0000188698_exon2	475877510	3	2447160
SNP_CT_2449342_Lg3_RosCOS1398_MAF20_MDP0000188698_exon9	475877511	3	2449342
SNP_GA_2462827_Lg3_RosCOS1398_MAF30_1667504_exon1	475877512	3	2462827
SNP_GA_2465980_Lg3_RosCOS1398_MAF40_MDP0000299171_exon7	475877513	3	2465980
SNP_CA_2469928_Lg3_RosCOS1398_MAF10_MDP0000299171_exon1	475877514	3	2469928
SNP_AG_2475059_Lg3_RosCOS1398_MAF30_505292_exon1	475877515	3	2475059
SNP_GA_2514359_Lg3_RosCOS1398_MAF10_MDP0000149054_exon4	475877516	3	2514359
SNP_TC_2517805_Lg3_RosCOS1398_MAF50_1659656_exon3	475877517	3	2517805
SNP_GA_2526489_Lg3_RosCOS1398_MAF40_MDP0000248051_exon1	475877518	3	2526489
SNP_CT_2599836_Lg3_02300_MAF10_MDP0000321933_exon2	475877519	3	2599836
SNP_GT_2602361_Lg3_02300_MAF10_MDP0000303717_exon1	475877520	3	2602361
SNP_GA_2604385_Lg3_02300_MAF30_1671707_exon1	475877521	3	2604385
SNP_GA_2615242_Lg3_02300_MAF30_368029_exon1	475877522	3	2615242
SNP_CA_2618360_Lg3_02300_MAF20_428644_exon2	475877523	3	2618360
SNP_AG_2627039_Lg3_02300_MAF20_MDP0000206447_exon4	475877524	3	2627039
GDsnp02300	475882684	3	2634665	Golden Delicious SNP
SNP_AC_2646455_Lg3_02300_MAF40_1630359_exon1	475877525	3	2646455
SNP_CT_2659646_Lg3_02300_MAF40_1678362_exon5	475877526	3	2659646
SNP_CA_2995546_Lg3_EB151679_MAF10_MDP0000405628_exon1	475877527	3	2995546
SNP_GA_3814004_Lg3_00124_MAF20_MDP0000754021_exon3	475877528	3	3814004
SNP_GA_3822092_Lg3_00124_MAF30_517699_exon1	475877529	3	3822092
SNP_CT_3832965_Lg3_00124_MAF20_1685142_exon1	475877530	3	3832965
SNP_TC_3834966_Lg3_00124_MAF40_1646586_exon1	475877531	3	3834966
SNP_TC_3857374_Lg3_00124_MAF50_1659536_exon1	475877532	3	3857374
GDsnp00124	475882685	3	3863841	Golden Delicious SNP
SNP_CT_3872385_Lg3_00124_MAF30_217845_exon2	475877533	3	3872385
SNP_CA_3876278_Lg3_00124_MAF10_1654520_exon2	475877534	3	3876278
SNP_GA_3879835_Lg3_00124_MAF10_761908_exon1	475877535	3	3879835
SNP_GT_3893001_Lg3_00124_MAF40_516185_exon1	475883459	3	3893001
SNP_CT_3897206_Lg3_00124_MAF50_1646569_exon1	475877536	3	3897206
GDsnp00276	475882686	3	4789586	Golden Delicious SNP
SNP_CT_4823608_Lg3_00276_MAF50_1672366_exon1	475877537	3	4823608
SNP_TC_4825671_Lg3_00276_MAF20_1630049_exon6	475877538	3	4825671
SNP_CA_4828642_Lg3_00276_MAF10_1650518_exon1	475877539	3	4828642
SNP_CT_4831352_Lg3_00276_MAF20_1675584_exon1	475877540	3	4831352
SNP_GA_4958565_Lg3_MDP0000694489__MDP0000694489_exon1	475875877	3	4958565	Candidate gene SNP
SNP_GA_5111953_Lg3_01957_MAF20_MDP0000389025_exon1	475883878	3	5111953
SNP_AG_5120251_Lg3_01957_MAF20_MDP0000183235_exon2	475877541	3	5120251
SNP_CT_5141530_Lg3_01957_MAF10_1687150_exon3	475877542	3	5141530
SNP_TC_5147567_Lg3_01957_MAF40_369767_exon2	475877543	3	5147567
SNP_TC_5155183_Lg3_01957_MAF10_1658875_exon4	475877544	3	5155183
GDsnp01957	475882687	3	5160460	Golden Delicious SNP
SNP_GT_5177248_Lg3_01957_MAF50_MDP0000134469_exon2	475877545	3	5177248
SNP_AG_5194078_Lg3_01957_MAF30_502326_exon1	475877546	3	5194078
SNP_GA_5208903_Lg3_01957_MAF50_1670504_exon3	475877547	3	5208903
SNP_CT_5919470_Lg3_01263_MAF10_MDP0000144728_exon3	475877548	3	5919470
SNP_CT_5923532_Lg3_01263_MAF30_1677920_exon1	475877549	3	5923532
SNP_GA_5926913_Lg3_01263_MAF30_1673590_exon1	475877550	3	5926913
SNP_TC_5936130_Lg3_01263_MAF20_1677543_exon1	475877551	3	5936130
SNP_CT_5939110_Lg3_01263_MAF10_MDP0000319303_exon11	475877552	3	5939110
SNP_GA_5942937_Lg3_01263_MAF40_MDP0000319303_exon4	475877553	3	5942937
SNP_TC_5945601_Lg3_01263_MAF20_133612_exon1	475883239	3	5945601
GDsnp01263	475882688	3	5945886	Golden Delicious SNP
SNP_CA_5949706_Lg3_01263_MAF50_581465_exon1	475877554	3	5949706
SNP_TC_5968340_Lg3_01263_MAF50_20343_exon1	475877555	3	5968340
SNP_CA_6160259_Lg3_00073_MAF20_1653735_exon1	475883461	3	6160259
SNP_GA_6162720_Lg3_00073_MAF20_1629415_exon4	475877556	3	6162720
SNP_CT_6170920_Lg3_00073_MAF50_489552_exon1	475877557	3	6170920
SNP_GA_6181881_Lg3_00073_MAF10_1646857_exon1	475877558	3	6181881
SNP_TC_6193257_Lg3_00073_MAF10_1688059_exon1	475877559	3	6193257
GDsnp00073	475882689	3	6197678	Golden Delicious SNP
SNP_AG_6198102_Lg3_00073_MAF40_MDP0000184417_exon1	475877560	3	6198102
SNP_CA_6212477_Lg3_00073_MAF40_1667405_exon2	475883463	3	6212477
SNP_GA_6242616_Lg3_00073_MAF30_1679536_exon2	475877561	3	6242616
SNP_GA_6539382_Lg3_01921_MAF30_1666387_exon1	475877562	3	6539382
SNP_AC_6543192_Lg3_01921_MAF10_MDP0000901621_exon1	475877563	3	6543192
SNP_AG_6553127_Lg3_01921_MAF20_786258_exon2	475877564	3	6553127
SNP_CT_6561113_Lg3_01921_MAF40_962276_exon1	475877565	3	6561113
SNP_TC_6563127_Lg3_01921_MAF20_1676724_exon4	475877566	3	6563127
SNP_AG_6578401_Lg3_01921_MAF30_1638332_exon1	475877567	3	6578401
GDsnp01921	475882690	3	6580215	Golden Delicious SNP
SNP_CA_6582212_Lg3_01921_MAF40_MDP0000217309_exon24	475877568	3	6582212
SNP_AG_6588194_Lg3_01921_MAF10_MDP0000217309_exon3	475877569	3	6588194
SNP_CT_7138274_Lg3_01493_MAF10_MDP0000137959_exon3	475877570	3	7138274
SNP_CT_7140782_Lg3_01493_MAF40_MDP0000137959_exon1	475877571	3	7140782
SNP_AG_7146440_Lg3_01493_MAF20_MDP0000315272_exon4	475877572	3	7146440
SNP_GA_7151129_Lg3_01493_MAF50_163326_exon3	475877573	3	7151129
SNP_TC_7157009_Lg3_01493_MAF20_1685346_exon2	475877574	3	7157009
SNP_AG_7164921_Lg3_01493_MAF40_MDP0000293124_exon1	475883241	3	7164921
SNP_GA_7168817_Lg3_01493_MAF10_1645648_exon1	475877575	3	7168817
SNP_AG_7171067_Lg3_01493_MAF50_357233_exon1	475877576	3	7171067
SNP_CT_7178316_Lg3_01493_MAF30_1666882_exon4	475877577	3	7178316
GDsnp01493	475882691	3	7180004	Golden Delicious SNP
SNP_AG_7180717_Lg3_01493_MAF30_1637713_exon3	475877578	3	7180717
RosBREED_SNP_GA_8165546_Lg3	475884124	3	8165546	GoldenGate validated
SNP_TG_8472706_Lg3_RosCOS3572_MAF10_MDP0000124769_exon1	475877579	3	8472706
SNP_TC_8475399_Lg3_RosCOS3572_MAF50_MDP0000721948_exon1	475877580	3	8475399
SNP_GA_8477463_Lg3_RosCOS3572_MAF10_367684_exon1	475877581	3	8477463
SNP_AG_8479706_Lg3_RosCOS3572_MAF20_261566_exon1	475877582	3	8479706
SNP_TG_8499613_Lg3_RosCOS3572_MAF40_MDP0000672480_exon1	475877583	3	8499613
SNP_CT_8503130_Lg3_RosCOS3572_MAF40_6179_exon1	475883880	3	8503130
SNP_AG_8507285_Lg3_RosCOS3572_MAF20_793561_exon1	475877584	3	8507285
SNP_GA_8513225_Lg3_RosCOS3572_MAF30_MDP0000669080_exon2	475877585	3	8513225
SNP_CT_8516804_Lg3_RosCOS3572_MAF30_324882_exon1	475877586	3	8516804
SNP_TG_9067048_Lg3_RosCOS449_MAF50_1654891_exon2	475877587	3	9067048
SNP_AG_9073434_Lg3_RosCOS449_MAF50_45041_exon1	475877588	3	9073434
SNP_CT_9091637_Lg3_RosCOS449_MAF40_1667685_exon1	475883816	3	9091637
SNP_GT_9093756_Lg3_RosCOS449_MAF20_570407_exon1	475877589	3	9093756
SNP_GA_9096623_Lg3_RosCOS449_MAF30_MDP0000194114_exon5	475877590	3	9096623
SNP_AG_9099550_Lg3_RosCOS449_MAF20_MDP0000194114_exon8	475877591	3	9099550
SNP_TC_9101679_Lg3_RosCOS449_MAF30_519186_exon1	475877592	3	9101679
SNP_TC_9104035_Lg3_RosCOS449_MAF40_MDP0000739342_exon1	475877593	3	9104035
SNP_AG_9121744_Lg3_RosCOS449_MAF10_491206_exon2	475877594	3	9121744
SNP_TC_9133355_Lg3_RosCOS449_MAF10_1679737_exon1	475883060	3	9133355
SNP_CT_9446063_Lg3_02195_MAF20_1633815_exon6	475877595	3	9446063
SNP_CT_9462180_Lg3_02195_MAF20_1637727_exon10	475877596	3	9462180
SNP_CA_9464559_Lg3_02195_MAF10_1626126_exon1	475877597	3	9464559
SNP_GA_9469274_Lg3_02195_MAF40_MDP0000551868_exon1	475877598	3	9469274
SNP_AG_9482070_Lg3_02195_MAF30_516879_exon5	475877599	3	9482070
GDsnp02195	475882692	3	9495850	Golden Delicious SNP
SNP_GA_9496433_Lg3_02195_MAF30_1675854_exon1	475877600	3	9496433
SNP_CT_9499478_Lg3_02195_MAF40_256975_exon2	475877601	3	9499478
SNP_GA_9513862_Lg3_02195_MAF10_MDP0000250817_exon3	475877602	3	9513862
SNP_CT_9532664_Lg3_02195_MAF50_MDP0000680806_exon1	475877603	3	9532664
SNP_AG_9544220_Lg3_02195_MAF50_1685314_exon2	475883061	3	9544220
SNP_TC_9922811_Lg3_01990_MAF30_MDP0000930655_exon1	475877604	3	9922811
SNP_TG_9950780_Lg3_01990_MAF20_1650542_exon1	475877605	3	9950780
SNP_GA_9952785_Lg3_01990_MAF30_607425_exon2	475877606	3	9952785
SNP_CT_9957437_Lg3_01990_MAF20_372091_exon1	475877607	3	9957437
SNP_GA_9960040_Lg3_01990_MAF10_1682867_exon2	475877608	3	9960040
GDsnp01990	475882693	3	9966238	Golden Delicious SNP
SNP_GA_9966749_Lg3_01990_MAF10_266458_exon1	475877609	3	9966749
SNP_TC_9974411_Lg3_01990_MAF40_MDP0000186984_exon1	475877610	3	9974411
SNP_AG_9998304_Lg3_01990_MAF50_MDP0000660570_exon1	475877611	3	9998304
SNP_CA_10105269_Lg3_MDP0000160005_MAF20_MDP0000160005_exon1	475875878	3	10105269	Candidate gene SNP
SNP_AG_10107050_Lg3_MDP0000160005_MAF10_MDP0000160005_exon5	475875879	3	10107050	Candidate gene SNP
SNP_GT_10498941_Lg3_00194_MAF10_MDP0000276307_exon2	475877612	3	10498941
SNP_TG_10504649_Lg3_00194_MAF40_262232_exon1	475877613	3	10504649
SNP_AC_10506816_Lg3_00194_MAF30_MDP0000322025_exon1	475877614	3	10506816
SNP_TG_10518958_Lg3_00194_MAF10_109422_exon1	475877615	3	10518958
SNP_CA_10537812_Lg3_00194_MAF30_436195_exon1	475877616	3	10537812
SNP_TG_10540206_Lg3_00194_MAF20_346466_exon1	475877617	3	10540206
GDsnp00194	475882694	3	10548612	Golden Delicious SNP
SNP_GA_10556686_Lg3_00194_MAF20_MDP0000310061_exon3	475877618	3	10556686
SNP_CT_10663755_Lg3_00874_MAF40_MDP0000247488_exon4	475877619	3	10663755
SNP_GA_10665941_Lg3_00874_MAF40_1645510_exon1	475877620	3	10665941
SNP_TC_10671767_Lg3_00874_MAF20_637991_exon2	475877621	3	10671767
SNP_AC_10674505_Lg3_00874_MAF10_1678678_exon2	475877622	3	10674505
SNP_TG_10677187_Lg3_00874_MAF20_419055_exon2	475877623	3	10677187
GDsnp00874	475882695	3	10704011	Golden Delicious SNP
SNP_GA_10707191_Lg3_00874_MAF50_1649316_exon1	475883054	3	10707191
SNP_TC_11523642_Lg3_02220_MAF20_MDP0000370572_exon3	475877624	3	11523642
SNP_AG_11529315_Lg3_02220_MAF30_MDP0000370572_exon5	475877625	3	11529315
SNP_TC_11533385_Lg3_02220_MAF30_10439_exon1	475877626	3	11533385
SNP_AG_11549009_Lg3_02220_MAF50_MDP0000150520_exon2	475877627	3	11549009
SNP_CT_11552808_Lg3_02220_MAF20_MDP0000197315_exon2	475877628	3	11552808
GDsnp02220	475882696	3	11554199	Golden Delicious SNP
SNP_TC_11572647_Lg3_02220_MAF50_MDP0000570186_exon1	475877629	3	11572647
SNP_GA_11591556_Lg3_02220_MAF40_MDP0000736839_exon1	475877630	3	11591556
SNP_CT_11933435_Lg3_01885_MAF20_MDP0000884780_exon1	475877631	3	11933435
GDsnp01885	475882697	3	11946763	Golden Delicious SNP
SNP_AG_11949117_Lg3_01885_MAF20_1678957_exon1	475877632	3	11949117
SNP_GA_11970743_Lg3_01885_MAF50_1634853_exon1	475877633	3	11970743
SNP_TG_11994788_Lg3_01885_MAF30_511837_exon1	475877634	3	11994788
SNP_TC_12695374_Lg3_02020_MAF40_MDP0000135469_exon1	475877635	3	12695374
SNP_AG_12699579_Lg3_02020_MAF20_54478_exon1	475883092	3	12699579
SNP_GA_12702262_Lg3_02020_MAF50_MDP0000193273_exon2	475877636	3	12702262
SNP_TC_12704433_Lg3_02020_MAF40_MDP0000193273_exon5	475877637	3	12704433
SNP_TC_12723084_Lg3_02020_MAF10_MDP0000521920_exon1	475877638	3	12723084
GDsnp02020	475882698	3	12732490	Golden Delicious SNP
SNP_AG_12738691_Lg3_02020_MAF10_457009_exon2	475877639	3	12738691
SNP_TG_12744729_Lg3_02020_MAF20_1619446_exon9	475877640	3	12744729
SNP_GA_12760479_Lg3_02020_MAF50_1633838_exon4	475877641	3	12760479
SNP_CT_13512352_Lg3_57248__57248_exon1	475875880	3	13512352	Candidate gene SNP
GDsnp01124	475882699	3	14444935	Golden Delicious SNP
SNP_GA_14445035_Lg3_01124_MAF50_530134_exon1	475877642	3	14445035
SNP_TC_14450622_Lg3_01124_MAF30_1643213_exon2	475877643	3	14450622
SNP_GA_14457107_Lg3_01124_MAF40_MDP0000155390_exon1	475877644	3	14457107
SNP_AG_14464962_Lg3_01124_MAF30_1656926_exon2	475877645	3	14464962
SNP_GA_14489555_Lg3_01124_MAF20_MDP0000452675_exon1	475883465	3	14489555
SNP_AG_15321978_Lg3_02546_MAF20_151033_exon1	475877646	3	15321978
SNP_CT_15326762_Lg3_02546_MAF30_119640_exon1	475877647	3	15326762
SNP_GA_15329250_Lg3_02546_MAF20_MDP0000316658_exon2	475877648	3	15329250
SNP_CT_15343452_Lg3_02546_MAF30_MDP0000454201_exon1	475877649	3	15343452
SNP_AG_15349068_Lg3_02546_MAF50_MDP0000454201_exon2	475877650	3	15349068
GDsnp02546	475882700	3	15369230	Golden Delicious SNP
SNP_AG_15369623_Lg3_02546_MAF40_1618444_exon2	475877651	3	15369623
SNP_AG_16704372_Lg3_14441__14441_exon1	475875881	3	16704372	Candidate gene SNP
SNP_TC_16704383_Lg3_14441_MAF20_14441_exon1	475875882	3	16704383	Candidate gene SNP
SNP_TG_16704479_Lg3_14441_MAF40_14441_exon1	475875883	3	16704479	Candidate gene SNP
SNP_GT_16938267_Lg3_00921_MAF40_MDP0000192403_exon4	475877652	3	16938267
SNP_TC_16942078_Lg3_00921_MAF10_MDP0000312185_exon1	475883016	3	16942078
SNP_AC_16948009_Lg3_00921_MAF50_1682392_exon1	475877653	3	16948009
SNP_GA_16979237_Lg3_00921_MAF50_133104_exon1	475877654	3	16979237
SNP_AG_16981637_Lg3_00921_MAF40_395823_exon2	475877655	3	16981637
GDsnp00921	475882701	3	16983811	Golden Delicious SNP
SNP_AC_16984030_Lg3_00921_MAF10_521984_exon1	475877656	3	16984030
SNP_AG_16988161_Lg3_00921_MAF20_MDP0000188581_exon2	475877657	3	16988161
SNP_GA_16990247_Lg3_00921_MAF30_1662533_exon2	475877658	3	16990247
SNP_CT_18349278_Lg3_02690_MAF30_523568_exon1	475877659	3	18349278
SNP_CA_18361183_Lg3_02690_MAF10_MDP0000150467_exon13	475877660	3	18361183
GDsnp02690	475882702	3	18365093	Golden Delicious SNP
SNP_CT_18379820_Lg3_02690_MAF20_MDP0000522401_exon2	475877661	3	18379820
SNP_GA_18396097_Lg3_02690_MAF30_MDP0000659822_exon2	475877662	3	18396097
SNP_CT_18399291_Lg3_02690_MAF20_MDP0000659822_exon1	475883017	3	18399291
SNP_CA_18421209_Lg3_00955_MAF10_MDP0000298284_exon2	475877663	3	18421209
GDsnp00955	475882703	3	18458152	Golden Delicious SNP
SNP_CT_18463847_Lg3_00955_MAF20_MDP0000147874_exon2	475877664	3	18463847
SNP_AG_18474457_Lg3_00955_MAF50_MDP0000225878_exon5	475877665	3	18474457
SNP_CT_18477507_Lg3_00955_MAF10_MDP0000225878_exon1	475877666	3	18477507
SNP_TG_18961304_Lg3_02804_MAF40_497640_exon1	475877667	3	18961304
SNP_GA_18978889_Lg3_02804_MAF50_501695_exon2	475877668	3	18978889
GDsnp02804	475882704	3	18982239	Golden Delicious SNP
SNP_CT_18985206_Lg3_02804_MAF20_1651860_exon1	475877669	3	18985206
SNP_TG_18998048_Lg3_02804_MAF20_MDP0000692217_exon1	475877670	3	18998048
SNP_CT_19012965_Lg3_02804_MAF10_291273_exon1	475877671	3	19012965
SNP_CT_21538117_Lg3_261364_MAF40_261364_exon1	475875884	3	21538117	Candidate gene SNP
SNP_AG_21538144_Lg3_261364_MAF30_261364_exon1	475875885	3	21538144	Candidate gene SNP
SNP_GA_21538159_Lg3_261364_MAF40_261364_exon1	475875886	3	21538159	Candidate gene SNP
SNP_TC_21538189_Lg3_261364_MAF40_261364_exon1	475875887	3	21538189	Candidate gene SNP
SNP_GT_21992669_Lg3_02644_MAF30_MDP0000450695_exon2	475877672	3	21992669
SNP_AG_22001217_Lg3_02644_MAF50_MDP0000702703_exon2	475877673	3	22001217
SNP_AG_22023110_Lg3_02644_MAF20_MDP0000722508_exon1	475877674	3	22023110
GDsnp02644	475882705	3	22040001	Golden Delicious SNP
SNP_CT_23257985_Lg3_snpEB148130_MAF40_MDP0000171430_exon1	475877675	3	23257985
SNP_GA_23260505_Lg3_snpEB148130_MAF20_MDP0000312744_exon2	475877676	3	23260505
SNP_CA_23267095_Lg3_snpEB148130_MAF20_1674284_exon1	475883094	3	23267095
SNP_AG_23279508_Lg3_00663_MAF10_MDP0000270873_exon2	475877677	3	23279508
SNP_CA_23281968_Lg3_00663_MAF40_MDP0000270873_exon4	475877678	3	23281968
SNP_CT_23288892_Lg3_00663_MAF20_373853_exon1	475877679	3	23288892
SNP_TC_23300633_Lg3_00663_MAF40_42969_exon1	475877680	3	23300633
snpEB148130	475892219	3	23307024	Golden Delicious SNP
SNP_GA_23307044_Lg3_00663_MAF10_1632392_exon3	475877681	3	23307044
SNP_AC_23309867_Lg3_00663_MAF20_1664865_exon3	475877682	3	23309867
GDsnp00663	475882707	3	23323267	Golden Delicious SNP
SNP_CT_23354406_Lg3_00663_MAF30_396803_exon1	475877683	3	23354406
SNP_GA_23360673_Lg3_00663_MAF30_1631147_exon2	475877684	3	23360673
SNP_CT_23372702_Lg3_00663_MAF50_197248_exon1	475877685	3	23372702
SNP_GA_23573751_Lg3_02143_MAF50_MDP0000282981_exon1	475877686	3	23573751
GDsnp02143	475882708	3	23611956	Golden Delicious SNP
SNP_TC_24102468_Lg3_01728_MAF40_1669728_exon1	475877687	3	24102468
SNP_TC_24105196_Lg3_01728_MAF40_MDP0000168162_exon2	475877688	3	24105196
SNP_CT_24111076_Lg3_01728_MAF50_MDP0000322019_exon3	475877689	3	24111076
SNP_AG_24119522_Lg3_01728_MAF20_334333_exon3	475877690	3	24119522
SNP_AG_24121930_Lg3_01728_MAF50_621113_exon2	475877691	3	24121930
SNP_AG_24139022_Lg3_01728_MAF10_964500_exon1	475877692	3	24139022
SNP_GA_24141313_Lg3_01728_MAF10_MDP0000161783_exon2	475877693	3	24141313
GDsnp01728	475882709	3	24142722	Golden Delicious SNP
SNP_CA_24158738_Lg3_01728_MAF30_MDP0000161781_exon1	475877694	3	24158738
SNP_AG_24169409_Lg3_01728_MAF20_MDP0000142667_exon1	475877695	3	24169409
SNP_CT_24483289_Lg3_RosCOS430_MAF10_MDP0000425359_exon1	475877696	3	24483289
SNP_AG_24490574_Lg3_RosCOS430_MAF30_MDP0000540532_exon3	475877697	3	24490574
SNP_AG_24495335_Lg3_RosCOS430_MAF40_MDP0000270888_exon5	475877698	3	24495335
SNP_CT_24501732_Lg3_RosCOS430_MAF30_MDP0000406735_exon1	475877699	3	24501732
SNP_TC_24524197_Lg3_RosCOS430_MAF10_135808_exon1	475877700	3	24524197
SNP_AG_24529563_Lg3_RosCOS430_MAF40_1642621_exon2	475877701	3	24529563
SNP_TC_24531844_Lg3_RosCOS430_MAF50_698448_exon1	475877702	3	24531844
SNP_TC_24556833_Lg3_RosCOS430_MAF20_MDP0000131706_exon5	475877703	3	24556833
SNP_CT_24565225_Lg3_RosCOS430_MAF20_1659609_exon2	475877704	3	24565225
SNP_TC_25463329_Lg3_00278_MAF40_MDP0000673333_exon1	475877705	3	25463329
SNP_GT_25471087_Lg3_00278_MAF20_267651_exon1	475877706	3	25471087
SNP_TC_25474108_Lg3_00278_MAF10_1664850_exon1	475877707	3	25474108
SNP_CT_25491622_Lg3_00278_MAF30_MDP0000239200_exon3	475877708	3	25491622
SNP_TC_25504837_Lg3_00278_MAF20_MDP0000143622_exon1	475877709	3	25504837
SNP_AG_25508717_Lg3_00278_MAF30_1631578_exon2	475883467	3	25508717
GDsnp00278	475882710	3	25513271	Golden Delicious SNP
SNP_GA_25513550_Lg3_00278_MAF50_1633118_exon1	475877710	3	25513550
SNP_AG_25869287_Lg3_01642_MAF40_423693_exon2	475877711	3	25869287
SNP_CA_25875765_Lg3_01642_MAF30_616296_exon1	475877712	3	25875765
SNP_CT_25878824_Lg3_01642_MAF20_1686543_exon1	475877713	3	25878824
SNP_CT_25882945_Lg3_01642_MAF20_1642129_exon1	475883766	3	25882945
SNP_TC_25896512_Lg3_01642_MAF30_MDP0000239694_exon1	475877714	3	25896512
SNP_TC_25900349_Lg3_01642_MAF50_1642190_exon4	475877715	3	25900349
GDsnp01642	475882711	3	25900585	Golden Delicious SNP
SNP_CA_25903444_Lg3_01642_MAF40_476883_exon1	475877716	3	25903444
SNP_TC_25937969_Lg3_01642_MAF10_54074_exon1	475877717	3	25937969
SNP_AG_25941513_Lg3_01642_MAF50_1635441_exon1	475877718	3	25941513
SNP_CT_26107620_Lg3_79199_MAF20_79199_exon1	475875888	3	26107620	Candidate gene SNP
SNP_CA_27149833_Lg3_01487_MAF20_MDP0000289672_exon3	475877719	3	27149833
SNP_CT_27179213_Lg3_01487_MAF20_45138_exon1	475877720	3	27179213
SNP_AG_27189210_Lg3_01487_MAF10_288876_exon1	475877721	3	27189210
GDsnp01487	475882712	3	27191675	Golden Delicious SNP
SNP_GA_27212656_Lg3_01487_MAF30_45401_exon1	475877722	3	27212656
SNP_CA_27219279_Lg3_01487_MAF30_1635193_exon1	475877723	3	27219279
SNP_TC_27238409_Lg3_01487_MAF40_1685783_exon1	475877724	3	27238409
SNP_TC_27687938_Lg3_00607_MAF30_605396_exon1	475877725	3	27687938
SNP_GA_27691074_Lg3_00607_MAF50_380398_exon1	475877726	3	27691074
GDsnp00607	475882713	3	27703230	Golden Delicious SNP
SNP_CT_27706640_Lg3_00607_MAF30_MDP0000286362_exon3	475877727	3	27706640
SNP_CA_27738188_Lg3_00607_MAF10_112030_exon1	475877728	3	27738188
SNP_GA_27741379_Lg3_00607_MAF10_224201_exon2	475877729	3	27741379
SNP_TC_27745711_Lg3_00607_MAF20_1670076_exon1	475877730	3	27745711
SNP_GT_29342518_Lg3_02463_MAF50_MDP0000798662_exon2	475877731	3	29342518
SNP_CT_29349173_Lg3_02463_MAF40_1682668_exon1	475877732	3	29349173
SNP_AG_29352023_Lg3_02463_MAF40_9069_exon2	475877733	3	29352023
SNP_GA_29359748_Lg3_02463_MAF20_1618650_exon2	475877734	3	29359748
SNP_AG_29362868_Lg3_02463_MAF20_1649846_exon3	475877735	3	29362868
SNP_CT_29370809_Lg3_02463_MAF30_1621936_exon9	475877736	3	29370809
GDsnp02463	475882714	3	29379693	Golden Delicious SNP
SNP_CT_29382159_Lg3_02463_MAF50_MDP0000320790_exon3	475877737	3	29382159
SNP_GT_29391851_Lg3_02463_MAF30_69214_exon1	475883469	3	29391851
SNP_AC_29615350_Lg3_01969_MAF40_272742_exon2	475877738	3	29615350
SNP_GT_29645640_Lg3_01969_MAF30_187070_exon1	475877739	3	29645640
SNP_GA_29648199_Lg3_01969_MAF50_493249_exon1	475877740	3	29648199
SNP_GA_29650329_Lg3_01969_MAF30_1682251_exon7	475877741	3	29650329
GDsnp01969	475882715	3	29651033	Golden Delicious SNP
SNP_GA_29652373_Lg3_01969_MAF20_797807_exon1	475877742	3	29652373
SNP_GA_29656010_Lg3_01969_MAF40_1651611_exon1	475877743	3	29656010
SNP_CT_29659121_Lg3_01969_MAF20_MDP0000297449_exon8	475877744	3	29659121
SNP_GA_29664665_Lg3_01969_MAF10_798091_exon2	475877745	3	29664665
SNP_GT_29674295_Lg3_01969_MAF50_919825_exon1	475877746	3	29674295
SNP_CT_29678862_Lg3_01969_MAF10_1631032_exon3	475877747	3	29678862
SNP_CT_29843361_Lg3_01604_MAF50_1651320_exon3	475877748	3	29843361
SNP_CT_29854787_Lg3_01604_MAF10_MDP0000308565_exon1	475877749	3	29854787
SNP_TC_29875324_Lg3_01604_MAF50_213139_exon2	475877750	3	29875324
SNP_AC_29878284_Lg3_01604_MAF20_500731_exon1	475877751	3	29878284
SNP_AG_29881269_Lg3_01604_MAF20_705158_exon1	475877752	3	29881269
SNP_CT_29883916_Lg3_01604_MAF40_1685082_exon2	475877753	3	29883916
GDsnp01604	475882716	3	29885657	Golden Delicious SNP
SNP_CT_29892800_Lg3_01604_MAF30_45189_exon1	475877754	3	29892800
SNP_GA_29899106_Lg3_01604_MAF30_MDP0000268910_exon1	475883243	3	29899106
SNP_TC_29937252_Lg3_01937_MAF30_16917_exon1	475877755	3	29937252
SNP_AG_29943637_Lg3_01937_MAF50_789497_exon1	475877756	3	29943637
SNP_CT_29946084_Lg3_01937_MAF50_1629511_exon2	475877757	3	29946084
SNP_GA_29948697_Lg3_01937_MAF20_767709_exon1	475882950	3	29948697
SNP_AG_29951392_Lg3_01937_MAF30_1663523_exon1	475877758	3	29951392
SNP_CT_29953702_Lg3_01937_MAF20_411765_exon1	475877759	3	29953702
GDsnp01937	475882717	3	29957246	Golden Delicious SNP
SNP_AG_30287427_Lg3_214902_MAF20_214902_exon1	475875889	3	30287427	Candidate gene SNP
SNP_AC_31095539_Lg3_01779_MAF30_MDP0000294017_exon13	475877760	3	31095539
SNP_TC_31098089_Lg3_01779_MAF40_645461_exon2	475877761	3	31098089
SNP_CT_31100089_Lg3_01779_MAF50_MDP0000294017_exon1	475877762	3	31100089
SNP_AG_31102332_Lg3_01779_MAF20_43168_exon1	475877763	3	31102332
SNP_AG_31143040_Lg3_01779_MAF50_MDP0000140211_exon2	475877764	3	31143040
GDsnp01779	475882718	3	31145334	Golden Delicious SNP
SNP_TC_31146304_Lg3_01779_MAF20_MDP0000251516_exon1	475877765	3	31146304
SNP_AC_31154824_Lg3_01779_MAF10_1631386_exon11	475877766	3	31154824
SNP_GT_31158484_Lg3_01779_MAF40_MDP0000251514_exon6	475877767	3	31158484
SNP_AG_31160644_Lg3_01779_MAF30_535055_exon1	475877768	3	31160644
SNP_AC_31171586_Lg3_01779_MAF10_MDP0000140206_exon6	475877769	3	31171586
SNP_CT_31543437_Lg3_MDP0000678562_MAF40_MDP0000678562_exon1	475875890	3	31543437	Candidate gene SNP
RosBREED_SNP_TC_32129472_Lg3	475884124	3	32129472	GoldenGate validated
SNP_AC_32704005_Lg3_01329_MAF50_369648_exon1	475877770	3	32704005
SNP_AG_32713288_Lg3_01329_MAF30_220555_exon2	475877771	3	32713288
SNP_GA_32719315_Lg3_01329_MAF10_336887_exon2	475883882	3	32719315
SNP_GA_32722783_Lg3_01329_MAF20_831677_exon1	475877772	3	32722783
SNP_CT_32731988_Lg3_01329_MAF30_471179_exon1	475883471	3	32731988
SNP_AG_32737388_Lg3_01329_MAF20_359898_exon1	475877773	3	32737388
GDsnp01329	475882719	3	32743191	Golden Delicious SNP
SNP_CT_32747180_Lg3_01329_MAF10_MDP0000221919_exon2	475877774	3	32747180
SNP_AG_33280114_Lg3_01667_MAF20_1660953_exon1	475877775	3	33280114
SNP_GT_33284134_Lg3_01667_MAF20_MDP0000260760_exon1	475877776	3	33284134
SNP_AG_33286299_Lg3_01667_MAF30_483376_exon3	475877777	3	33286299
SNP_TC_33291444_Lg3_01667_MAF30_1685466_exon1	475877778	3	33291444
SNP_AG_33312296_Lg3_01667_MAF10_MDP0000473430_exon1	475877779	3	33312296
SNP_AC_33321359_Lg3_01667_MAF10_MDP0000169320_exon2	475877780	3	33321359
GDsnp01667	475882720	3	33325261	Golden Delicious SNP
SNP_TC_33361154_Lg3_01667_MAF40_10642_exon1	475883208	3	33361154
SNP_TC_33378281_Lg3_285981__285981_exon3	475875891	3	33378281	Candidate gene SNP
SNP_AG_33380281_Lg3_285981_MAF50_285981_exon6	475875892	3	33380281	Candidate gene SNP
SNP_AG_33380672_Lg3_285981_MAF50_285981_exon8	475875893	3	33380672	Candidate gene SNP
SNP_TC_33384204_Lg3_285981_MAF20_285981_exon19	475875894	3	33384204	Candidate gene SNP
SNP_TC_33384606_Lg3_MDP0000126553__MDP0000126553_exon18	475875895	3	33384606	Candidate gene SNP
SNP_GT_33384748_Lg3_MDP0000126553_MAF20_MDP0000126553_exon18	475875896	3	33384748	Candidate gene SNP
SNP_TG_33624662_Lg3_01014_MAF20_704104_exon1	475877781	3	33624662
SNP_TG_33629578_Lg3_01014_MAF20_MDP0000270427_exon2	475877782	3	33629578
SNP_GA_33641386_Lg3_01014_MAF10_401159_exon1	475883245	3	33641386
SNP_TC_33665853_Lg3_01014_MAF30_MDP0000715079_exon1	475877783	3	33665853
SNP_AG_33668707_Lg3_01014_MAF40_520687_exon1	475877784	3	33668707
SNP_CA_33670772_Lg3_01014_MAF40_282614_exon1	475877785	3	33670772
GDsnp01014	475882721	3	33671714	Golden Delicious SNP
SNP_CT_33672910_Lg3_01014_MAF30_1641420_exon5	475877786	3	33672910
SNP_CT_33676570_Lg3_01014_MAF50_1683154_exon2	475877787	3	33676570
SNP_AG_33703347_Lg3_01014_MAF10_1641371_exon1	475877788	3	33703347
SNP_CT_34422352_Lg3_02030_MAF30_MDP0000908766_exon1	475882964	3	34422352
SNP_CT_34427971_Lg3_02030_MAF30_111785_exon1	475877789	3	34427971
SNP_AC_34431436_Lg3_02030_MAF20_MDP0000155220_exon12	475877790	3	34431436
SNP_CT_34437600_Lg3_02030_MAF20_MDP0000155220_exon1	475877791	3	34437600
SNP_AG_34439805_Lg3_02030_MAF50_1676194_exon1	475877792	3	34439805
SNP_GA_34442034_Lg3_02030_MAF40_MDP0000149890_exon2	475877793	3	34442034
SNP_CT_34455017_Lg3_02030_MAF10_453850_exon2	475877794	3	34455017
SNP_AG_34459777_Lg3_02030_MAF40_MDP0000286021_exon3	475877795	3	34459777
SNP_TG_34462829_Lg3_02030_MAF10_MDP0000636941_exon1	475877796	3	34462829
GDsnp02030	475882722	3	34469839	Golden Delicious SNP
SNP_TG_34498001_Lg3_02030_MAF50_MDP0000869779_exon2	475877797	3	34498001
SNP_GA_35211565_Lg3_MDP0000214895__MDP0000214895_exon9	475875897	3	35211565	Candidate gene SNP
SNP_GA_36468422_Lg3_RosCOS1799_MAF20_1663564_exon3	475877798	3	36468422
SNP_GT_36472964_Lg3_RosCOS1799_MAF20_392341_exon1	475883884	3	36472964
SNP_CA_36475074_Lg3_RosCOS1799_MAF30_MDP0000264703_exon3	475877799	3	36475074
SNP_CT_36483536_Lg3_RosCOS1799_MAF40_107803_exon1	475877800	3	36483536
SNP_TG_36486314_Lg3_RosCOS1799_MAF40_MDP0000794885_exon4	475877801	3	36486314
SNP_GA_36531985_Lg3_RosCOS1799_MAF10_1623791_exon2	475877802	3	36531985
SNP_CT_36541314_Lg3_RosCOS1799_MAF10_894937_exon1	475877803	3	36541314
SNP_AG_36731620_Lg3_RosCOS3591_MAF40_MDP0000691828_exon1	475877804	3	36731620
SNP_GA_36734510_Lg3_RosCOS3591_MAF20_MDP0000543741_exon1	475877805	3	36734510
SNP_TC_36762560_Lg3_RosCOS3591_MAF40_MDP0000290747_exon5	475877806	3	36762560
SNP_GA_36766006_Lg3_RosCOS3591_MAF30_527937_exon2	475877807	3	36766006
SNP_GA_36768517_Lg3_RosCOS3591_MAF30_1640680_exon1	475877808	3	36768517
SNP_AC_36773421_Lg3_RosCOS3591_MAF20_MDP0000689867_exon1	475877809	3	36773421
SNP_CA_36780856_Lg3_RosCOS3591_MAF50_1686094_exon2	475877810	3	36780856
SNP_CT_36792596_Lg3_RosCOS3591_MAF50_MDP0000638049_exon1	475877811	3	36792596
SNP_TC_37060927_Lg3_00664_MAF20_1663233_exon1	475883886	3	37060927
SNP_TG_37065395_Lg3_00664_MAF20_141790_exon1	475877812	3	37065395
SNP_TG_37069303_Lg3_00664_MAF40_MDP0000320472_exon4	475877813	3	37069303
SNP_TC_37079043_Lg3_00664_MAF10_363370_exon1	475877814	3	37079043
SNP_TC_37087735_Lg3_00664_MAF40_83350_exon1	475877815	3	37087735
SNP_AC_37099377_Lg3_00664_MAF10_541039_exon1	475877816	3	37099377
SNP_GA_37102564_Lg3_00664_MAF50_795768_exon1	475877817	3	37102564
GDsnp00664	475882723	3	37110259	Golden Delicious SNP
SNP_AG_37110581_Lg3_00664_MAF50_497449_exon2	475877818	3	37110581
SNP_GT_37144010_Lg3_00664_MAF30_MDP0000319123_exon2	475877819	3	37144010
SNP_TG_37493660_Lg3_01822_MAF20_514341_exon1	475877820	3	37493660
SNP_TC_37496618_Lg3_01822_MAF20_377044_exon1	475883473	3	37496618
SNP_CT_37525979_Lg3_01822_MAF30_MDP0000552463_exon2	475877821	3	37525979
SNP_GA_37536893_Lg3_01822_MAF40_MDP0000275951_exon2	475877822	3	37536893
SNP_AG_37540346_Lg3_01822_MAF10_1666430_exon1	475877823	3	37540346
GDsnp01822	475882724	3	37542079	Golden Delicious SNP
SNP_TC_37545191_Lg3_01822_MAF30_263823_exon1	475877824	3	37545191
SNP_CT_37548828_Lg3_01822_MAF10_MDP0000275953_exon2	475877825	3	37548828
SNP_GA_37556218_Lg3_01822_MAF50_MDP0000175559_exon3	475877826	3	37556218
SNP_GA_37575211_Lg3_01822_MAF40_MDP0000172036_exon1	475877827	3	37575211
SNP_TC_37585473_Lg3_01822_MAF50_MDP0000247441_exon2	475877828	3	37585473
SNP_GA_38241319_Lg3_snpCN897901_MAF40_44332_exon1	475877829	3	38241319
SNP_TG_38243554_Lg3_snpCN897901_MAF40_MDP0000267643_exon4	475877830	3	38243554
SNP_GA_38252402_Lg3_snpCN897901_MAF30_517711_exon2	475877831	3	38252402
SNP_TG_38255070_Lg3_snpCN897901_MAF50_405974_exon1	475877832	3	38255070
SNP_AG_38257090_Lg3_snpCN897901_MAF10_MDP0000161765_exon2	475877833	3	38257090
SNP_CA_38265327_Lg3_snpCN897901_MAF20_146428_exon2	475877834	3	38265327
SNP_GA_38267677_Lg3_snpCN897901_MAF20_1688561_exon1	475877835	3	38267677
SNP_CT_38270178_Lg3_snpCN897901_MAF10_1638302_exon2	475877836	3	38270178
SNP_GA_38273471_Lg3_snpCN897901_MAF50_1683481_exon5	475877837	3	38273471
SNP_AG_38278377_Lg3_snpCN897901_MAF30_807674_exon2	475877838	3	38278377
snpCN897901	475892238	3	38288772	Golden Delicious SNP
SNP_TC_38404072_Lg3_00319_MAF50_794407_exon1	475877839	3	38404072
SNP_TC_38419350_Lg3_00319_MAF50_MDP0000270387_exon3	475877840	3	38419350
GDsnp00319	475882726	3	38430686	Golden Delicious SNP
SNP_AG_38444510_Lg3_00319_MAF40_530902_exon1	475877841	3	38444510
SNP_CA_38448471_Lg3_00319_MAF20_1661036_exon2	475883934	3	38448471
SNP_TG_38452600_Lg3_00319_MAF20_1624879_exon1	475877842	3	38452600
SNP_AG_38459727_Lg3_00319_MAF40_MDP0000278460_exon11	475877843	3	38459727
SNP_CT_39129145_Lg3_6910_MAF30_6910_exon1	475875898	3	39129145	Candidate gene SNP
SNP_AC_39129154_Lg3_6910_MAF30_6910_exon1	475875899	3	39129154	Candidate gene SNP
SNP_GT_39129174_Lg3_6910_MAF20_6910_exon1	475875900	3	39129174	Candidate gene SNP
RosBREED_SNP_CT_39835214_Lg3	475884124	3	39835214	GoldenGate validated
SNP_AC_823910_Lg4_01597_MAF20_523412_exon1	475877844	4	823910
SNP_GA_826847_Lg4_01597_MAF50_175965_exon1	475877845	4	826847
SNP_AG_830930_Lg4_01597_MAF30_1668681_exon1	475883475	4	830930
SNP_CT_835359_Lg4_01597_MAF20_MDP0000194321_exon1	475877846	4	835359
SNP_CT_849833_Lg4_01597_MAF40_666094_exon2	475877847	4	849833
SNP_GA_853788_Lg4_01597_MAF10_1618697_exon3	475877848	4	853788
SNP_CT_860737_Lg4_01597_MAF10_1664898_exon2	475877849	4	860737
SNP_AG_864933_Lg4_01597_MAF30_66907_exon1	475877850	4	864933
GDsnp01597	475882727	4	868357	Golden Delicious SNP
SNP_GA_1493304_Lg4_RosCOS3683_MAF40_286833_exon1	475882965	4	1493304
SNP_GT_1507654_Lg4_RosCOS3683_MAF20_MDP0000128355_exon1	475877851	4	1507654
SNP_CT_1509978_Lg4_RosCOS3683_MAF10_MDP0000242504_exon4	475877852	4	1509978
SNP_TC_1520022_Lg4_RosCOS3683_MAF10_1637163_exon1	475883888	4	1520022
SNP_GA_1537732_Lg4_RosCOS3683_MAF20_MDP0000292823_exon1	475877853	4	1537732
SNP_AG_2749176_Lg4_RosCOS2404_MAF50_MDP0000288393_exon1	475877854	4	2749176
SNP_GT_2760781_Lg4_RosCOS2404_MAF20_MDP0000147445_exon1	475877855	4	2760781
SNP_GA_2768879_Lg4_RosCOS2404_MAF20_MDP0000317321_exon1	475877856	4	2768879
SNP_GA_2780935_Lg4_RosCOS2404_MAF40_MDP0000943251_exon2	475877857	4	2780935
SNP_CT_2785691_Lg4_RosCOS2404_MAF30_54757_exon1	475877858	4	2785691
SNP_TC_2788630_Lg4_RosCOS2404_MAF50_MDP0000507469_exon1	475877859	4	2788630
SNP_TC_2795579_Lg4_RosCOS2404_MAF30_MDP0000292933_exon1	475877860	4	2795579
SNP_GA_2797918_Lg4_RosCOS2404_MAF40_523766_exon1	475877861	4	2797918
SNP_GA_2801616_Lg4_RosCOS2404_MAF10_392827_exon2	475877862	4	2801616
SNP_AG_2828947_Lg4_RosCOS2404_MAF10_MDP0000805363_exon5	475877863	4	2828947
SNP_TC_2918149_Lg4_327960_MAF30_327960_exon2	475875901	4	2918149	Candidate gene SNP
SNP_AC_2919674_Lg4_244093__244093_exon1	475875902	4	2919674	Candidate gene SNP
SNP_TC_3332227_Lg4_MDP0000187714_MAF40_MDP0000187714_exon5	475875903	4	3332227	Candidate gene SNP
SNP_GA_3527551_Lg4_266048_MAF30_266048_exon1	475875904	4	3527551	Candidate gene SNP
SNP_GA_3527698_Lg4_266048_MAF30_266048_exon1	475875905	4	3527698	Candidate gene SNP
SNP_CT_3527787_Lg4_266048_MAF30_266048_exon1	475875906	4	3527787	Candidate gene SNP
SNP_GA_3527816_Lg4_266048_MAF30_266048_exon1	475875907	4	3527816	Candidate gene SNP
SNP_TC_3832093_Lg4_00966_MAF40_526062_exon1	475877864	4	3832093
SNP_TC_3836634_Lg4_00966_MAF20_747318_exon1	475877865	4	3836634
GDsnp00966	475882728	4	3855560	Golden Delicious SNP
SNP_GT_3881154_Lg4_00966_MAF20_MDP0000183381_exon3	475877866	4	3881154
SNP_CT_3884269_Lg4_00966_MAF10_MDP0000605739_exon2	475877867	4	3884269
RosBREED_SNP_AG_3942532_Lg4	475884124	4	3942532	GoldenGate validated
SNP_TG_4401185_Lg4_258063_MAF20_258063_exon1	475875908	4	4401185	Candidate gene SNP
SNP_CT_4578560_Lg4_00705_MAF20_MDP0000176523_exon9	475877868	4	4578560
SNP_CT_4580974_Lg4_00705_MAF10_MDP0000244070_exon1	475877869	4	4580974
SNP_GT_4599806_Lg4_00705_MAF30_1619171_exon6	475877870	4	4599806
GDsnp00705	475882729	4	4600502	Golden Delicious SNP
SNP_CT_4605949_Lg4_00705_MAF20_1678001_exon2	475877871	4	4605949
SNP_GT_4621611_Lg4_00705_MAF30_MDP0000171750_exon5	475877872	4	4621611
SNP_GT_4625426_Lg4_00705_MAF50_1676956_exon1	475877873	4	4625426
SNP_AG_4635144_Lg4_00705_MAF50_MDP0000302476_exon2	475877874	4	4635144
SNP_TC_4637474_Lg4_00705_MAF40_MDP0000270805_exon5	475877875	4	4637474
SNP_GA_4793916_Lg4_snpCO576145_MAF20_496492_exon2	475877876	4	4793916
SNP_TG_4811921_Lg4_snpCO576145_MAF10_54347_exon1	475877877	4	4811921
SNP_GA_4826865_Lg4_snpCO576145_MAF40_1650910_exon1	475877878	4	4826865
SNP_AG_4838321_Lg4_snpCO576145_MAF20_1639247_exon4	475877879	4	4838321
SNP_GA_4844832_Lg4_snpCO576145_MAF30_MDP0000127501_exon10	475877880	4	4844832
SNP_TC_4849635_Lg4_snpCO576145_MAF30_94178_exon1	475877881	4	4849635
SNP_GA_5294678_Lg4_108970_MAF30_108970_exon1	475875909	4	5294678	Candidate gene SNP
SNP_AG_5294701_Lg4_108970_MAF20_108970_exon1	475875910	4	5294701	Candidate gene SNP
SNP_AG_5294746_Lg4_108970_MAF30_108970_exon1	475875911	4	5294746	Candidate gene SNP
SNP_AC_5294752_Lg4_108970_MAF40_108970_exon1	475875912	4	5294752	Candidate gene SNP
SNP_GA_5335202_Lg4_325236_MAF30_325236_exon1	475875913	4	5335202	Candidate gene SNP
SNP_GA_5884301_Lg4_02263_MAF50_749161_exon1	475877882	4	5884301
SNP_GA_5892500_Lg4_02263_MAF50_MDP0000232101_exon5	475877883	4	5892500
SNP_AG_5915458_Lg4_02263_MAF30_1619610_exon2	475877884	4	5915458
GDsnp02263	475882730	4	5919007	Golden Delicious SNP
SNP_AC_5920541_Lg4_02263_MAF20_1618391_exon2	475877885	4	5920541
SNP_GA_5922696_Lg4_02263_MAF20_1624847_exon4	475877886	4	5922696
SNP_GA_5930421_Lg4_02263_MAF40_MDP0000232098_exon3	475877887	4	5930421
SNP_CT_5936206_Lg4_02263_MAF30_MDP0000543497_exon1	475877888	4	5936206
SNP_CT_5945355_Lg4_02263_MAF40_219091_exon1	475877889	4	5945355
SNP_TC_7180850_Lg4_00363_MAF10_MDP0000170488_exon8	475877890	4	7180850
SNP_CA_7202056_Lg4_00363_MAF40_1647328_exon1	475877891	4	7202056
SNP_GA_7204908_Lg4_00363_MAF30_376770_exon1	475877892	4	7204908
SNP_AG_7224249_Lg4_00363_MAF40_1679990_exon1	475877893	4	7224249
SNP_AG_7227340_Lg4_00363_MAF20_499164_exon1	475877894	4	7227340
GDsnp00363	475882731	4	7227572	Golden Delicious SNP
SNP_AG_7638452_Lg4_5050_MAF20_5050_exon1	475875914	4	7638452	Candidate gene SNP
SNP_AC_7638479_Lg4_5050_MAF30_5050_exon1	475875915	4	7638479	Candidate gene SNP
SNP_TC_7638581_Lg4_5050_MAF10_5050_exon1	475875916	4	7638581	Candidate gene SNP
SNP_CA_7638675_Lg4_5050__5050_exon1	475875917	4	7638675	Candidate gene SNP
SNP_AG_7973126_Lg4_135556__135556_exon1	475875918	4	7973126	Candidate gene SNP
SNP_AG_8106644_Lg4_64651_MAF20_64651_exon1	475875919	4	8106644	Candidate gene SNP
SNP_AG_8106658_Lg4_64651_MAF20_64651_exon1	475875920	4	8106658	Candidate gene SNP
SNP_AG_8703014_Lg4_02646_MAF30_10978_exon1	475877895	4	8703014
SNP_TC_8708313_Lg4_02646_MAF40_162157_exon1	475877896	4	8708313
SNP_AC_8710481_Lg4_02646_MAF20_1634326_exon4	475877897	4	8710481
SNP_TC_8712926_Lg4_02646_MAF40_1667958_exon2	475877898	4	8712926
SNP_CT_8716037_Lg4_02646_MAF20_476635_exon2	475877899	4	8716037
SNP_AG_8718175_Lg4_02646_MAF30_1661104_exon4	475883096	4	8718175
GDsnp02646	475882732	4	8749720	Golden Delicious SNP
MdTFL1	475884102	4	10240760	Candidate gene SNP
SNP_AC_10764579_Lg4_01886_MAF20_680053_exon1	475877900	4	10764579
SNP_AG_10772944_Lg4_01886_MAF10_MDP0000312887_exon1	475877901	4	10772944
SNP_AG_10794950_Lg4_01886_MAF20_870218_exon2	475877902	4	10794950
GDsnp01886	475882733	4	10814523	Golden Delicious SNP
SNP_CT_10822911_Lg4_01886_MAF30_1629874_exon1	475877903	4	10822911
SNP_AG_10848232_Lg4_01886_MAF30_MDP0000256746_exon2	475877904	4	10848232
SNP_GA_10855703_Lg4_01886_MAF40_1665852_exon1	475883715	4	10855703
SNP_CT_10859251_Lg4_01886_MAF50_20453_exon1	475877905	4	10859251
SNP_AG_12274959_Lg4_01353_MAF20_MDP0000684951_exon1	475877906	4	12274959
SNP_AG_12280132_Lg4_01353_MAF20_MDP0000232410_exon3	475877907	4	12280132
SNP_AG_12287065_Lg4_01353_MAF30_184837_exon1	475883890	4	12287065
SNP_TC_12293083_Lg4_01353_MAF10_MDP0000320720_exon8	475877908	4	12293083
SNP_AC_12296545_Lg4_01353_MAF40_1651204_exon1	475883477	4	12296545
GDsnp01353	475882734	4	12299853	Golden Delicious SNP
SNP_CT_12301226_Lg4_01353_MAF10_387716_exon1	475877909	4	12301226
SNP_GA_12304188_Lg4_01353_MAF30_1677695_exon3	475877910	4	12304188
SNP_CT_12806740_Lg4_151840_MAF30_151840_exon1	475875921	4	12806740	Candidate gene SNP
SNP_AG_12988694_Lg4_327096_MAF30_327096_exon1	475875922	4	12988694	Candidate gene SNP
SNP_AG_13072291_Lg4_13652__13652_exon1	475875923	4	13072291	Candidate gene SNP
SNP_CT_13072299_Lg4_13652_MAF10_13652_exon1	475875924	4	13072299	Candidate gene SNP
SNP_TG_13072327_Lg4_13652_MAF10_13652_exon1	475875925	4	13072327	Candidate gene SNP
SNP_CA_13072387_Lg4_13652_MAF50_13652_exon1	475875926	4	13072387	Candidate gene SNP
SNP_GA_13073783_Lg4_4744_MAF40_4744_exon1	475875927	4	13073783	Candidate gene SNP
SNP_TC_13297391_Lg4_RosCOS3641_MAF30_MDP0000794353_exon3	475883379	4	13297391
SNP_CA_13299432_Lg4_RosCOS3641_MAF20_MDP0000794353_exon1	475877911	4	13299432
SNP_TC_13306908_Lg4_RosCOS3641_MAF10_1672503_exon1	475877912	4	13306908
SNP_AC_13312189_Lg4_RosCOS3641_MAF20_110683_exon1	475877913	4	13312189
SNP_AG_13320540_Lg4_RosCOS3641_MAF10_MDP0000261037_exon2	475877914	4	13320540
SNP_AG_13341945_Lg4_RosCOS3641_MAF40_1621447_exon6	475877915	4	13341945
SNP_CT_13348603_Lg4_RosCOS3641_MAF50_MDP0000768370_exon1	475877916	4	13348603
SNP_TG_13350655_Lg4_RosCOS3641_MAF50_1673273_exon1	475877917	4	13350655
SNP_CT_13353275_Lg4_RosCOS3641_MAF30_1665836_exon5	475877918	4	13353275
SNP_AC_13483249_Lg4_RosCOS2954_MAF30_MDP0000606528_exon1	475877919	4	13483249
SNP_CA_13488513_Lg4_RosCOS2954_MAF20_40950_exon1	475877920	4	13488513
SNP_TC_13511458_Lg4_RosCOS2954_MAF30_1636646_exon1	475883479	4	13511458
SNP_AC_13517153_Lg4_RosCOS2954_MAF20_525113_exon1	475877921	4	13517153
SNP_GA_13524873_Lg4_RosCOS2954_MAF40_1654195_exon2	475877922	4	13524873
SNP_TC_13528560_Lg4_RosCOS2954_MAF50_524827_exon1	475877923	4	13528560
SNP_TC_13561231_Lg4_RosCOS2954_MAF50_482713_exon1	475877924	4	13561231
SNP_CT_14058618_Lg4_01929_MAF50_1626697_exon1	475883247	4	14058618
SNP_TC_14061369_Lg4_01929_MAF20_668064_exon1	475877925	4	14061369
SNP_GA_14065892_Lg4_01929_MAF50_85961_exon1	475877926	4	14065892
SNP_CT_14077512_Lg4_01929_MAF30_727990_exon1	475877927	4	14077512
GDsnp01929	475882735	4	14079570	Golden Delicious SNP
SNP_TC_14081728_Lg4_01929_MAF30_MDP0000828295_exon1	475877928	4	14081728
SNP_GA_14084215_Lg4_01929_MAF20_MDP0000254943_exon6	475877929	4	14084215
SNP_CA_14109756_Lg4_01929_MAF40_1639756_exon3	475877930	4	14109756
SNP_CT_14112918_Lg4_01929_MAF40_MDP0000243428_exon3	475877931	4	14112918
SNP_CT_14115504_Lg4_01929_MAF10_1674296_exon1	475877932	4	14115504
SNP_GA_14119483_Lg4_01929_MAF10_1652068_exon1	475877933	4	14119483
SNP_CA_14192531_Lg4_01095_MAF40_606356_exon1	475877934	4	14192531
SNP_GA_14196572_Lg4_01095_MAF20_1656507_exon5	475877935	4	14196572
SNP_TC_14198902_Lg4_01095_MAF50_1641915_exon1	475877936	4	14198902
SNP_GA_14208716_Lg4_01095_MAF10_MDP0000263746_exon3	475877937	4	14208716
SNP_GA_14210882_Lg4_01095_MAF30_1672632_exon1	475877938	4	14210882
SNP_GA_14220211_Lg4_01095_MAF30_673157_exon1	475877939	4	14220211
SNP_TG_14222816_Lg4_01095_MAF20_MDP0000153122_exon13	475877940	4	14222816
SNP_TC_14224939_Lg4_01095_MAF40_1661233_exon3	475877941	4	14224939
GDsnp01095	475882736	4	14234570	Golden Delicious SNP
SNP_TC_14236394_Lg4_01095_MAF10_1660267_exon8	475877942	4	14236394
SNP_CA_14241864_Lg4_01095_MAF50_499663_exon1	475877943	4	14241864
SNP_GT_14389931_Lg4_3118_MAF40_3118_exon1	475875928	4	14389931	Candidate gene SNP
SNP_AG_14487831_Lg4_00928_MAF20_1684844_exon3	475877944	4	14487831
SNP_CA_14490445_Lg4_00928_MAF30_61001_exon1	475877945	4	14490445
SNP_TG_14498507_Lg4_00928_MAF30_429610_exon1	475877946	4	14498507
SNP_CT_14504391_Lg4_00928_MAF10_MDP0000561820_exon1	475877947	4	14504391
SNP_CT_14516547_Lg4_00928_MAF20_MDP0000621424_exon1	475883810	4	14516547
SNP_AC_14533707_Lg4_00928_MAF10_1646566_exon1	475877948	4	14533707
GDsnp00928	475882737	4	14535903	Golden Delicious SNP
SNP_AG_14552171_Lg4_00928_MAF40_505356_exon1	475877949	4	14552171
SNP_AG_14559093_Lg4_01292_MAF20_1652080_exon1	475877950	4	14559093
SNP_CT_14563884_Lg4_01292_MAF30_409786_exon2	475877951	4	14563884
SNP_TC_14566379_Lg4_01292_MAF20_523162_exon1	475877952	4	14566379
SNP_AG_14568971_Lg4_01292_MAF40_418057_exon1	475877953	4	14568971
SNP_CT_14574234_Lg4_01292_MAF30_781491_exon1	475877954	4	14574234
SNP_AC_14576297_Lg4_01292_MAF10_255965_exon1	475883481	4	14576297
SNP_CA_14580745_Lg4_01292_MAF10_1659652_exon1	475877955	4	14580745
SNP_AC_14599270_Lg4_01292_MAF40_MDP0000180186_exon3	475877956	4	14599270
GDsnp01292	475882738	4	14606098	Golden Delicious SNP
SNP_GA_16030761_Lg4_01777_MAF10_MDP0000247950_exon7	475877957	4	16030761
SNP_TC_16033390_Lg4_01777_MAF10_MDP0000275458_exon2	475877958	4	16033390
GDsnp01777	475882739	4	16049143	Golden Delicious SNP
SNP_CT_16050155_Lg4_01777_MAF20_1659984_exon1	475882966	4	16050155
SNP_TC_16054869_Lg4_01777_MAF50_1657124_exon2	475883098	4	16054869
SNP_AC_16057231_Lg4_01777_MAF40_1636609_exon4	475877959	4	16057231
SNP_GT_16060029_Lg4_01777_MAF30_MDP0000922741_exon1	475877960	4	16060029
SNP_AG_16067316_Lg4_01777_MAF20_1627546_exon1	475877961	4	16067316
SNP_TC_16085837_Lg4_01777_MAF40_1629410_exon1	475883483	4	16085837
SNP_TG_16090074_Lg4_01777_MAF50_1682043_exon1	475877962	4	16090074
SNP_GA_16093765_Lg4_01777_MAF30_MDP0000320984_exon2	475877963	4	16093765
SNP_TC_16123245_Lg4_00321_MAF30_9344_exon1	475883818	4	16123245
SNP_CT_16128656_Lg4_00321_MAF50_83847_exon1	475877964	4	16128656
SNP_GA_16134794_Lg4_00321_MAF30_264514_exon1	475877965	4	16134794
SNP_GA_16137085_Lg4_00321_MAF20_801909_exon1	475877966	4	16137085
SNP_GT_16158409_Lg4_00321_MAF10_640271_exon4	475877967	4	16158409
GDsnp00321	475882740	4	16160833	Golden Delicious SNP
SNP_TC_16168045_Lg4_00321_MAF20_344464_exon1	475877968	4	16168045
SNP_AC_16175296_Lg4_00321_MAF40_1649301_exon1	475877969	4	16175296
SNP_TC_16184302_Lg4_00321_MAF40_1638811_exon1	475877970	4	16184302
SNP_TC_16191177_Lg4_00321_MAF50_MDP0000630319_exon2	475877971	4	16191177
SNP_AC_16204725_Lg4_00321_MAF10_370183_exon1	475883100	4	16204725
SNP_GA_16403478_Lg4_226034_MAF30_226034_exon2	475875929	4	16403478	Candidate gene SNP
SNP_CA_16719136_Lg4_64850_MAF30_64850_exon1	475875930	4	16719136	Candidate gene SNP
SNP_GT_16719789_Lg4_64850_MAF20_64850_exon2	475875931	4	16719789	Candidate gene SNP
GDsnp01336	475882741	4	18112616	Golden Delicious SNP
RosBREED_SNP_CT_18330692_Lg4	475884124	4	18330692	GoldenGate validated
SNP_GA_18418044_Lg4_00619_MAF30_MDP0000312342_exon1	475877972	4	18418044
SNP_GA_18422390_Lg4_00619_MAF40_848867_exon1	475877973	4	18422390
SNP_TG_18428562_Lg4_00619_MAF20_464560_exon1	475877974	4	18428562
SNP_AG_18444270_Lg4_00619_MAF10_MDP0000468254_exon2	475877975	4	18444270
SNP_CT_18456713_Lg4_00619_MAF20_MDP0000146835_exon4	475877976	4	18456713
SNP_AC_18461869_Lg4_00619_MAF40_1638733_exon2	475877977	4	18461869
GDsnp00619	475882742	4	18467352	Golden Delicious SNP
GDsnp02277	475882743	4	18511131	Golden Delicious SNP
SNP_AG_18517916_Lg4_02277_MAF40_MDP0000317421_exon1	475883892	4	18517916
SNP_CT_18541730_Lg4_02277_MAF10_MDP0000294856_exon1	475877978	4	18541730
SNP_GA_18544856_Lg4_02277_MAF40_790526_exon1	475877979	4	18544856
SNP_GA_18549259_Lg4_02277_MAF20_1635285_exon1	475877980	4	18549259
SNP_TC_18551294_Lg4_02277_MAF20_464449_exon1	475877981	4	18551294
SNP_TC_18732067_Lg4_00148_MAF10_220085_exon1	475877982	4	18732067
SNP_TC_18735096_Lg4_00148_MAF20_MDP0000252585_exon1	475877983	4	18735096
SNP_TC_18748448_Lg4_00148_MAF50_MDP0000261230_exon1	475877984	4	18748448
SNP_TC_18750621_Lg4_00148_MAF30_MDP0000261230_exon8	475877985	4	18750621
SNP_TG_18754232_Lg4_00148_MAF20_MDP0000231687_exon17	475877986	4	18754232
SNP_AG_18756586_Lg4_00324_MAF20_1668939_exon1	475877987	4	18756586
SNP_GA_18765317_Lg4_00324_MAF30_490687_exon1	475883485	4	18765317
SNP_CT_18768888_Lg4_00324_MAF20_8469_exon1	475883487	4	18768888
GDsnp00148	475882744	4	18771090	Golden Delicious SNP
SNP_GA_18771771_Lg4_00324_MAF30_772675_exon1	475877988	4	18771771
SNP_AC_18783781_Lg4_00324_MAF50_MDP0000225751_exon4	475877989	4	18783781
SNP_AC_18789801_Lg4_00324_MAF10_MDP0000263111_exon4	475877990	4	18789801
SNP_CT_18792524_Lg4_00324_MAF10_MDP0000263111_exon1	475877991	4	18792524
GDsnp00324	475882745	4	18806147	Golden Delicious SNP
SNP_GA_18807821_Lg4_00324_MAF40_733449_exon1	475877992	4	18807821
SNP_GA_18830645_Lg4_00324_MAF40_1633102_exon1	475877993	4	18830645
SNP_TC_18855907_Lg4_00324_MAF50_1671602_exon1	475882951	4	18855907
SNP_GA_19446859_Lg4_00881_MAF20_MDP0000800300_exon1	475877994	4	19446859
SNP_TC_19468277_Lg4_00881_MAF20_512448_exon1	475877995	4	19468277
SNP_AG_19480551_Lg4_00881_MAF50_1636549_exon1	475877996	4	19480551
SNP_CT_19491697_Lg4_00881_MAF30_MDP0000221531_exon2	475877997	4	19491697
GDsnp00881	475882746	4	19496591	Golden Delicious SNP
SNP_CT_19497873_Lg4_00881_MAF10_1652945_exon2	475877998	4	19497873
SNP_AC_19502644_Lg4_00881_MAF40_531309_exon2	475877999	4	19502644
SNP_AG_19511608_Lg4_00881_MAF10_1628401_exon7	475878000	4	19511608
SNP_AC_19520932_Lg4_00881_MAF40_47160_exon1	475883489	4	19520932
SNP_CA_19727005_Lg4_01481_MAF50_MDP0000894939_exon1	475878001	4	19727005
SNP_TC_19730224_Lg4_01481_MAF30_MDP0000672345_exon1	475878002	4	19730224
SNP_GT_19738916_Lg4_01481_MAF10_1635038_exon2	475878003	4	19738916
SNP_AC_19741037_Lg4_01481_MAF40_MDP0000647876_exon4	475878004	4	19741037
SNP_TC_19743098_Lg4_01481_MAF40_MDP0000647876_exon2	475878005	4	19743098
SNP_AG_19748645_Lg4_01481_MAF10_1675186_exon1	475878006	4	19748645
SNP_CT_19752961_Lg4_01481_MAF30_1650817_exon1	475878007	4	19752961
SNP_TC_19758885_Lg4_01481_MAF20_1639271_exon5	475878008	4	19758885
GDsnp01481	475882747	4	19761986	Golden Delicious SNP
SNP_GA_19765897_Lg4_01481_MAF20_1650032_exon3	475878009	4	19765897
SNP_GA_19787379_Lg4_01481_MAF50_85785_exon1	475878010	4	19787379
SNP_TC_20463993_Lg4_01773_MAF30_98103_exon1	475878011	4	20463993
SNP_AC_20476327_Lg4_01773_MAF10_1637457_exon1	475878012	4	20476327
SNP_TC_20481035_Lg4_01773_MAF10_MDP0000585801_exon1	475878013	4	20481035
SNP_TC_20497214_Lg4_01773_MAF40_MDP0000190201_exon1	475883491	4	20497214
SNP_TC_20500147_Lg4_01773_MAF20_MDP0000210907_exon3	475878014	4	20500147
SNP_AG_20502171_Lg4_01773_MAF50_512088_exon1	475878015	4	20502171
SNP_GA_20509315_Lg4_01773_MAF20_985247_exon1	475878016	4	20509315
SNP_TC_20512923_Lg4_01773_MAF30_MDP0000205358_exon1	475878017	4	20512923
GDsnp01773	475882748	4	20513767	Golden Delicious SNP
SNP_GA_20546800_Lg4_01773_MAF40_MDP0000301295_exon1	475878018	4	20546800
SNP_TC_20552378_Lg4_01773_MAF50_519325_exon1	475878019	4	20552378
SNP_GA_20836095_Lg4_153581_MAF30_153581_exon2	475875932	4	20836095	Candidate gene SNP
SNP_TC_20929090_Lg4_00686_MAF30_489114_exon3	475883102	4	20929090
SNP_AG_20940280_Lg4_00686_MAF30_MDP0000702560_exon1	475878020	4	20940280
SNP_CT_20947388_Lg4_00686_MAF50_MDP0000716924_exon1	475878021	4	20947388
SNP_AG_20950306_Lg4_00686_MAF10_945597_exon3	475878022	4	20950306
SNP_CA_20956520_Lg4_00686_MAF20_1664939_exon4	475878023	4	20956520
SNP_AG_20963489_Lg4_00686_MAF10_1682093_exon6	475878024	4	20963489
GDsnp00686	475882749	4	20965955	Golden Delicious SNP
SNP_GA_20967080_Lg4_00686_MAF40_1621941_exon5	475878025	4	20967080
SNP_AG_20969382_Lg4_00686_MAF20_1653787_exon1	475878026	4	20969382
SNP_AG_20984611_Lg4_00686_MAF40_1669305_exon1	475878027	4	20984611
SNP_GA_21133802_Lg4_01236_MAF20_MDP0000224911_exon1	475883493	4	21133802
SNP_CT_21138715_Lg4_01236_MAF20_MDP0000315217_exon1	475878028	4	21138715
SNP_AG_21147726_Lg4_01236_MAF40_159802_exon4	475878029	4	21147726
SNP_CT_21150813_Lg4_01236_MAF10_1650238_exon2	475878030	4	21150813
SNP_CA_21163375_Lg4_01236_MAF30_340323_exon1	475878031	4	21163375
SNP_TG_21172343_Lg4_01236_MAF40_830679_exon1	475878032	4	21172343
GDsnp01236	475882750	4	21172556	Golden Delicious SNP
SNP_GA_21176452_Lg4_01236_MAF30_MDP0000663534_exon4	475878033	4	21176452
SNP_CT_21182412_Lg4_01236_MAF10_392737_exon1	475878034	4	21182412
SNP_TG_21419751_Lg4_01558_MAF20_MDP0000676716_exon1	475878035	4	21419751
SNP_AG_21422131_Lg4_01558_MAF30_MDP0000270110_exon4	475878036	4	21422131
SNP_GT_21424923_Lg4_01558_MAF30_MDP0000270110_exon15	475878037	4	21424923
SNP_CT_21427720_Lg4_01558_MAF50_512626_exon1	475878038	4	21427720
SNP_CT_21429920_Lg4_01558_MAF20_208856_exon2	475883104	4	21429920
SNP_TC_21432277_Lg4_01558_MAF40_1628710_exon9	475878039	4	21432277
SNP_TC_21439524_Lg4_01558_MAF50_1687759_exon3	475878040	4	21439524
SNP_GA_21448764_Lg4_01558_MAF40_1649572_exon1	475878041	4	21448764
SNP_AG_21456371_Lg4_01558_MAF10_1644005_exon2	475878042	4	21456371
SNP_CA_21459258_Lg4_01558_MAF10_27964_exon1	475878043	4	21459258
GDsnp01558	475882751	4	21460136	Golden Delicious SNP
SNP_CT_21742880_Lg4_00160_MAF40_MDP0000125643_exon1	475878044	4	21742880
SNP_CA_21745147_Lg4_00160_MAF30_MDP0000125643_exon4	475878045	4	21745147
SNP_GA_21748072_Lg4_00160_MAF30_MDP0000125643_exon9	475878046	4	21748072
SNP_AG_21753383_Lg4_00160_MAF20_952097_exon1	475878047	4	21753383
SNP_TG_21760279_Lg4_00160_MAF20_1661434_exon1	475878048	4	21760279
SNP_AG_21766016_Lg4_00160_MAF40_62939_exon1	475878049	4	21766016
SNP_GA_21768237_Lg4_00160_MAF10_446652_exon1	475878050	4	21768237
SNP_CT_21774157_Lg4_00160_MAF10_621458_exon1	475878051	4	21774157
GDsnp00160	475882752	4	21787854	Golden Delicious SNP
SNP_GT_21912708_Lg4_00523_MAF20_581677_exon1	475878052	4	21912708
SNP_TG_21916340_Lg4_00523_MAF40_403564_exon3	475878053	4	21916340
GDsnp00523	475882753	4	21924075	Golden Delicious SNP
SNP_AC_21930708_Lg4_00523_MAF50_MDP0000199086_exon2	475883495	4	21930708
SNP_GA_21951864_Lg4_00523_MAF40_MDP0000683389_exon2	475878054	4	21951864
SNP_GA_21956655_Lg4_00523_MAF20_1641807_exon1	475883018	4	21956655
GDsnp01965	475882754	4	21959292	Golden Delicious SNP
SNP_TC_21967341_Lg4_00523_MAF30_531981_exon1	475878055	4	21967341
SNP_CT_21981726_Lg4_01965_MAF20_MDP0000589895_exon1	475878056	4	21981726
SNP_CA_21994548_Lg4_01965_MAF20_1668997_exon1	475878057	4	21994548
SNP_AG_22002135_Lg4_01965_MAF40_MDP0000296887_exon1	475878058	4	22002135
SNP_TG_22004861_Lg4_01965_MAF50_1678194_exon1	475878059	4	22004861
SNP_GA_22007324_Lg4_01965_MAF50_636863_exon1	475878060	4	22007324
SNP_TC_22014695_Lg4_MDP0000157871_MAF30_MDP0000157871_exon1	475875933	4	22014695	Candidate gene SNP
SNP_AG_22015716_Lg4_MDP0000157871__MDP0000157871_exon1	475875934	4	22015716	Candidate gene SNP
SNP_GA_22015836_Lg4_MDP0000157871__MDP0000157871_exon1	475875935	4	22015836	Candidate gene SNP
SNP_TC_22016027_Lg4_MDP0000157871_MAF30_MDP0000157871_exon1	475875936	4	22016027	Candidate gene SNP
SNP_GA_22147680_Lg4_01026_MAF40_1625428_exon1	475878061	4	22147680
SNP_CT_22149973_Lg4_01026_MAF40_1625428_exon3	475878062	4	22149973
SNP_CT_22154751_Lg4_01026_MAF10_233527_exon3	475878063	4	22154751
SNP_AC_22157867_Lg4_01026_MAF20_1659390_exon1	475878064	4	22157867
SNP_TC_22159883_Lg4_01026_MAF10_1659390_exon2	475878065	4	22159883
SNP_GT_22163830_Lg4_01026_MAF20_15013_exon1	475878066	4	22163830
SNP_TC_22167988_Lg4_01026_MAF30_MDP0000290772_exon4	475878067	4	22167988
SNP_AC_22171319_Lg4_01026_MAF30_MDP0000627455_exon1	475878068	4	22171319
GDsnp01026	475882755	4	22193695	Golden Delicious SNP
SNP_CT_22205875_Lg4_01026_MAF50_1685729_exon4	475878069	4	22205875
SNP_GA_22208785_Lg4_01026_MAF50_1688406_exon3	475878070	4	22208785
SNP_CT_22741563_Lg4_02025_MAF20_MDP0000377482_exon2	475878071	4	22741563
SNP_CA_22760342_Lg4_02025_MAF20_MDP0000309706_exon3	475878072	4	22760342
GDsnp02025	475882756	4	22788755	Golden Delicious SNP
SNP_CA_22815170_Lg4_02025_MAF10_399900_exon1	475878073	4	22815170
SNP_TC_22820602_Lg4_02025_MAF10_MDP0000185953_exon1	475878074	4	22820602
SNP_AG_22823285_Lg4_02025_MAF30_MDP0000166471_exon3	475878075	4	22823285
SNP_CT_23268494_Lg4_MDP0000230529_MAF20_MDP0000230529_exon18	475875937	4	23268494	Candidate gene SNP
SNP_GT_23268502_Lg4_MDP0000230529_MAF20_MDP0000230529_exon18	475875938	4	23268502	Candidate gene SNP
SNP_TC_23354901_Lg4_01567_MAF20_MDP0000177485_exon1	475878076	4	23354901
SNP_AG_23359599_Lg4_01567_MAF20_347484_exon1	475878077	4	23359599
SNP_GA_23370407_Lg4_01567_MAF40_MDP0000821137_exon3	475878078	4	23370407
GDsnp01567	475882757	4	23379375	Golden Delicious SNP
SNP_CT_23383939_Lg4_01567_MAF10_1664500_exon1	475878079	4	23383939
SNP_AG_23390799_Lg4_01567_MAF10_MDP0000167843_exon15	475878080	4	23390799
SNP_AG_23395001_Lg4_01567_MAF40_488642_exon1	475878081	4	23395001
SNP_TC_23405259_Lg4_01567_MAF30_228756_exon1	475878082	4	23405259
SNP_TC_23408383_Lg4_01567_MAF30_1682900_exon3	475878083	4	23408383
SNP_AC_23421514_Lg4_01567_MAF50_MDP0000171280_exon1	475878084	4	23421514
SNP_AG_23730745_Lg4_00388_MAF30_290225_exon2	475878085	4	23730745
SNP_AC_23733006_Lg4_00388_MAF10_1669799_exon2	475883717	4	23733006
SNP_CA_23735217_Lg4_00388_MAF30_MDP0000295593_exon8	475878086	4	23735217
SNP_GA_23737329_Lg4_00388_MAF20_MDP0000295593_exon9	475878087	4	23737329
SNP_AG_23741196_Lg4_00388_MAF20_638078_exon2	475878088	4	23741196
SNP_AG_23743564_Lg4_00388_MAF50_1687696_exon1	475878089	4	23743564
SNP_GA_23746846_Lg4_00388_MAF10_863635_exon1	475878090	4	23746846
SNP_CT_23751350_Lg4_00388_MAF50_1621108_exon2	475878091	4	23751350
GDsnp00388	475882758	4	23751492	Golden Delicious SNP
SNP_AC_23801120_Lg4_00388_MAF40_MDP0000604725_exon1	475878092	4	23801120
SNP_TC_23824815_Lg4_00681_MAF20_MDP0000154985_exon2	475878093	4	23824815
SNP_AG_23832343_Lg4_00681_MAF50_1640858_exon5	475878094	4	23832343
SNP_GT_23837022_Lg4_00681_MAF10_MDP0000144870_exon1	475878095	4	23837022
SNP_CT_23839160_Lg4_00681_MAF10_MDP0000198074_exon2	475878096	4	23839160
SNP_AC_23867559_Lg4_00681_MAF40_528703_exon1	475878097	4	23867559
SNP_AG_23872020_Lg4_00681_MAF20_1637093_exon1	475878098	4	23872020
GDsnp00681	475882759	4	23874636	Golden Delicious SNP
SNP_AG_23895459_Lg4_00681_MAF30_493392_exon2	475878099	4	23895459
SNP_AC_23897773_Lg4_00681_MAF30_1630036_exon2	475878100	4	23897773
SNP_GA_23902093_Lg4_00681_MAF40_1663052_exon1	475878101	4	23902093
SNP_GT_23921212_Lg4_00681_MAF50_MDP0000291530_exon1	475878102	4	23921212
[truncated: 5,868 more rows]
